# Supplementary material for: Genomic characterization of Pseudomonas syringae pv. syringae from Callery pear and the efficiency of associated phages in disease protection
Source: Microbiol Spectr. 2024 Feb 7;12(3):e02833-23. doi: 10.1128/spectrum.02833-23 (PMC10913373; doi:10.1128/spectrum.02833-23)
Supplement: Table S1 — List of isolates used in this study. [file spectrum.02833-23-s0002.csv]

Table S1: List of isolates used in this study.
Assembly_Accession	Assembly_Name	Organism_Name	Organism_Infraspecific_Names_Strain	Assembly_Stats_Total_Sequence_Length	Assembly_Level	Strain
GCA_000737235.1	CEB003_1.0_131105	Pseudomonas_syringae	CEB003	6681285	Contig	CEB003
GCA_000737245.1	GAW0119_1.0_311105	Pseudomonas_syringae	GAW0119	5816171	Contig	GAW0119
GCA_001698815.1	ASM169881v1	Pseudomonas_syringae	GR12-2	6601350	Contig	GR12-2
GCA_003702345.1	ASM370234v1	Pseudomonas_syringae_pv._avii	ICMP_14479	7212028	Scaffold	ICMP14479
GCA_021609685.1	ASM2160968v1	Pseudomonas_syringae	PA-1-3B	6550379	Contig	PA-1-3B
GCA_021609435.1	ASM2160943v1	Pseudomonas_syringae	PA-1-7C	6311258	Contig	PA-1-7C
GCA_021606685.1	ASM2160668v1	Pseudomonas_syringae	PA-4-7F	5919251	Contig	PA-4-7F
GCA_021605805.1	ASM2160580v1	Pseudomonas_syringae	PA-6-3H	5921490	Contig	PA-6-3H
GCA_021605415.1	ASM2160541v1	Pseudomonas_syringae	PA-6-8C	5671921	Contig	PA-6-8C
GCA_021605405.1	ASM2160540v1	Pseudomonas_syringae	PA-6-8E	5670230	Contig	PA-6-8E
GCA_021605305.1	ASM2160530v1	Pseudomonas_syringae	PA-6-8G	5905860	Contig	PA-6-8G
GCA_021605315.1	ASM2160531v1	Pseudomonas_syringae	PA-6-9A	5910826	Contig	PA-6-9A
GCA_021605335.1	ASM2160533v1	Pseudomonas_syringae	PA-6-9D	5899061	Contig	PA-6-9D
GCA_002157375.1	ASM215737v1	Pseudomonas_syringae	PDD-32b-74	5704000	Contig	PDD-32b-74
GCA_019904335.1	ASM1990433v1	Pseudomonas_syringae	RAYR-BL	5853599	Scaffold	RAYR-BL
GCA_001238485.1	ASM123848v1	Pseudomonas_syringae	Riq4	6361142	Contig	Riq4
GCA_009903325.1	ASM990332v1	Pseudomonas_syringae_pv._actinidiae	1404	6127733	Contig	1404
GCA_002916295.1		Pseudomonas_syringae_pv._avii	5271	6243644	Contig	5271
GCA_003699505.1	ASM369950v1	Pseudomonas_syringae	A7386	5947807	Scaffold	A7386
GCA_900107345.1	IMG-taxon_2687453749_annotated_assembly	Pseudomonas_syringae	BS2900	6205699	Scaffold	BS2900
GCA_002174905.1	ASM217490v1	Pseudomonas_syringae_pv._actinidiae	C10	6197012	Contig	C10
GCA_002174935.1	ASM217493v1	Pseudomonas_syringae_pv._actinidiae	C11	6234788	Contig	C11
GCA_002174895.1	ASM217489v1	Pseudomonas_syringae_pv._actinidiae	C12	6245387	Contig	C12
GCA_002174925.1	ASM217492v1	Pseudomonas_syringae_pv._actinidiae	C13	6173434	Contig	C13
GCA_002174985.1	ASM217498v1	Pseudomonas_syringae_pv._actinidiae	C14	6188243	Contig	C14
GCA_002174975.1	ASM217497v1	Pseudomonas_syringae_pv._actinidiae	C15	6269937	Contig	C15
GCA_002174995.1	ASM217499v1	Pseudomonas_syringae_pv._actinidiae	C16	6389936	Scaffold	C16
GCA_002175005.1	ASM217500v1	Pseudomonas_syringae_pv._actinidiae	C17	6344740	Contig	C17
GCA_002175065.1	ASM217506v1	Pseudomonas_syringae_pv._actinidiae	C18	6249413	Contig	C18
GCA_002175085.1	ASM217508v1	Pseudomonas_syringae_pv._actinidiae	C24	6185555	Scaffold	C24
GCA_002175055.1	ASM217505v1	Pseudomonas_syringae_pv._actinidiae	C26	6179847	Scaffold	C26
GCA_002175075.1	ASM217507v1	Pseudomonas_syringae_pv._actinidiae	C27	6207366	Scaffold	C27
GCA_002175135.1	ASM217513v1	Pseudomonas_syringae_pv._actinidiae	C28	6152372	Scaffold	C28
GCA_002175175.1	ASM217517v1	Pseudomonas_syringae_pv._actinidiae	C29	6171607	Scaffold	C29
GCA_002174875.1	ASM217487v1	Pseudomonas_syringae_pv._actinidiae	C3	6235306	Scaffold	C3
GCA_002175145.1	ASM217514v1	Pseudomonas_syringae_pv._actinidiae	C30	6190117	Scaffold	C30
GCA_002175185.1	ASM217518v1	Pseudomonas_syringae_pv._actinidiae	C31	6168560	Scaffold	C31
GCA_002175215.1	ASM217521v1	Pseudomonas_syringae_pv._actinidiae	C48	6091683	Scaffold	C48
GCA_002175225.1	ASM217522v1	Pseudomonas_syringae_pv._actinidiae	C54	6226853	Scaffold	C54
GCA_002175245.1	ASM217524v1	Pseudomonas_syringae_pv._actinidiae	C62	6238354	Scaffold	C62
GCA_002111675.1	ASM211167v1	Pseudomonas_syringae_pv._actinidiae	C66	6159819	Scaffold	C66
GCA_002111665.1	ASM211166v1	Pseudomonas_syringae_pv._actinidiae	C67	6126742	Scaffold	C67
GCA_002111685.1	ASM211168v1	Pseudomonas_syringae_pv._actinidiae	C68	6261895	Scaffold	C68
GCA_002111745.1	ASM211174v1	Pseudomonas_syringae_pv._actinidiae	C69	6238981	Scaffold	C69
GCA_002111695.1	ASM211169v1	Pseudomonas_syringae_pv._actinidiae	C70	6120806	Scaffold	C70
GCA_002111755.1	ASM211175v1	Pseudomonas_syringae_pv._actinidiae	C73	6156839	Scaffold	C73
GCA_002111785.1	ASM211178v1	Pseudomonas_syringae_pv._actinidiae	C74	6066047	Scaffold	C74
GCA_002111795.1	ASM211179v1	Pseudomonas_syringae_pv._actinidiae	C75	6097230	Contig	C75
GCA_000452905.2	CC1544_092313_2.0	Pseudomonas_syringae_CC1544	CC1544	5883551	Contig	CC1544
GCA_000452685.2	CC1559_092313_2.0	Pseudomonas_syringae_CC1559	CC1559	5858350	Contig	CC1559
GCA_000452625.2	CC1630_092313_2.0	Pseudomonas_syringae_CC1630	CC1630	6056064	Contig	CC1630
GCA_001538095.1	ASM153809v1	Pseudomonas_syringae_pv._avii	CFBP_3846	6229862	Contig	CFBP3846
GCA_000245415.1	ASM24541v1	Pseudomonas_syringae_pv._actinidiae_CFBP_7286	CFBP_7286	6139481	Scaffold	CFBP7286
GCA_001497595.1	ASM149759v1	Pseudomonas_syringae_pv._actinidifoliorum	CFBP8039	6104093	Scaffold	CFBP8039
GCA_001497495.1	ASM149749v1	Pseudomonas_syringae_pv._actinidifoliorum	CFBP8043	6058685	Contig	CFBP8043
GCA_001497555.1	ASM149755v1	Pseudomonas_syringae_pv._actinidifoliorum	CFBP8160	6099296	Scaffold	CFBP8160
GCA_001497455.1	ASM149745v1	Pseudomonas_syringae_pv._actinidifoliorum	CFBP8161	6245039	Contig	CFBP8161
GCA_001497465.1	ASM149746v1	Pseudomonas_syringae_pv._actinidifoliorum	CFBP8180	6261671	Contig	CFBP8180
GCA_000245475.1	ASM24547v1	Pseudomonas_syringae_pv._actinidiae_CH2010-6	CH2010-6	6196569	Scaffold	CH2010-6
GCA_002742145.1	ASM274214v1	Pseudomonas_syringae_pv._actinidiae	Cl-PS-12	6142385	Contig	Cl-PS-12
GCA_002738525.1	ClPS15	Pseudomonas_syringae_pv._actinidiae	Cl-PS-15	6120148	Contig	Cl-PS-15
GCA_000233815.2	ASM23381v2	Pseudomonas_syringae_pv._actinidiae_str._CRAFRU8.43	CRAFRU8.43	6143194	Contig	CRAFRU8.43
GCA_016307765.1	ASM1630776v1	Pseudomonas_syringae	CT_2_2	6258579	Scaffold	CT_2_2
GCA_016308305.1	ASM1630830v1	Pseudomonas_syringae	Dom_ilknur	6387195	Scaffold	Dom_ilknur
GCA_016307795.1	ASM1630779v1	Pseudomonas_syringae	Dom_Pst_2017	6252625	Scaffold	Dom_Pst_2017
GCA_009903215.1	ASM990321v1	Pseudomonas_syringae_pv._actinidiae	Fukuoka1	5970783	Contig	Fukuoka1
GCA_016757375.1	ASM1675737v1	Pseudomonas_syringae_pv._actinidiae	Guizhou_G1	6146946	Contig	Guizhou_G1
GCA_016757395.1	ASM1675739v1	Pseudomonas_syringae_pv._actinidiae	Guizhou_G25	6145130	Contig	Guizhou_G25
GCA_016757345.1	ASM1675734v1	Pseudomonas_syringae_pv._actinidiae	Guizhou_G35	6155400	Contig	Guizhou_G35
GCA_016757335.1	ASM1675733v1	Pseudomonas_syringae_pv._actinidiae	Guizhou_G40	6136111	Contig	Guizhou_G40
GCA_016308245.1	ASM1630824v1	Pseudomonas_syringae	H2a	6033389	Scaffold	H2a
GCA_001467365.1	ASM146736v1	Pseudomonas_syringae_ICMP_11292	ICMP_11292	5809603	Contig	ICMP11292
GCA_003701855.1	ASM370185v1	Pseudomonas_syringae_pv._spinaceae	ICMP_16928	6392271	Scaffold	ICMP16928
GCA_000342185.1	ICMP18744PSA1.0	Pseudomonas_syringae_pv._actinidiae_ICMP_18744	ICMP_18744	6235607	Contig	ICMP18744
GCA_000344375.1	ICMP18800PSA1.0	Pseudomonas_syringae_pv._actinidiae_ICMP_18800	ICMP_18800	6228594	Contig	ICMP18800
GCA_000416945.1	ASM41694v1	Pseudomonas_syringae_pv._actinidiae_ICMP_18801	ICMP_18801	6159413	Scaffold	ICMP18801
GCA_002003545.1	ASM200354v1	Pseudomonas_syringae_pv._actinidifoliorum	ICMP18802	6421615	Contig	ICMP18802
GCA_015680915.2	ASM1568091v2	Pseudomonas_syringae_pv._actinidifoliorum_ICMP_18803	ICMP_18803	6353853	Complete_Genome	ICMP18803
GCA_000344395.1	ICMP18804v1.0	Pseudomonas_syringae_pv._actinidiae_ICMP_18804	ICMP_18804	6253677	Contig	ICMP18804
GCA_000344415.1	ICMP18806v1.0	Pseudomonas_syringae_pv._actinidifoliorum	ICMP_18806	6257465	Contig	ICMP18806
GCA_000344535.1	ICMP18807v1.0	Pseudomonas_syringae_pv._actinidiae_ICMP_18807	ICMP_18807	6125821	Contig	ICMP18807
GCA_000416785.2	ASM41678v2	Pseudomonas_syringae_pv._actinidiae_ICMP_18883	ICMP_18883	6309762	Scaffold	ICMP18883
GCA_000648735.3	ASM64873v3	Pseudomonas_syringae_pv._actinidiae_ICMP_18884	ICMP_18884	6629992	Complete_Genome	ICMP18884
GCA_000416925.1	ASM41692v1	Pseudomonas_syringae_pv._actinidiae_ICMP_18886	ICMP_18886	6034474	Scaffold	ICMP18886
GCA_000416705.1	ASM41670v1	Pseudomonas_syringae_pv._actinidiae_ICMP_19068	ICMP_19068	6099446	Scaffold	ICMP19068
GCA_000416485.1	ASM41648v1	Pseudomonas_syringae_pv._actinidiae_ICMP_19071	ICMP_19071	6021367	Scaffold	ICMP19071
GCA_000416885.1	ASM41688v1	Pseudomonas_syringae_pv._actinidiae_ICMP_19072	ICMP_19072	6013211	Contig	ICMP19072
GCA_000416505.1	ASM41650v1	Pseudomonas_syringae_pv._actinidiae_ICMP_19073	ICMP_19073	5974547	Scaffold	ICMP19073
GCA_003701075.1	ASM370107v1	Pseudomonas_syringae_pv._actinidiae	ICMP_19074	6156266	Scaffold	ICMP19074
GCA_000416605.1	ASM41660v1	Pseudomonas_syringae_pv._actinidiae_ICMP_19079	ICMP_19079	5788784	Scaffold	ICMP19079
GCA_000416745.1	ASM41674v1	Pseudomonas_syringae_pv._actinidiae_ICMP_19094	ICMP_19094	6285553	Scaffold	ICMP19094
GCA_000416765.1	ASM41676v1	Pseudomonas_syringae_pv._actinidiae_ICMP_19095	ICMP_19095	6200979	Scaffold	ICMP19095
GCA_000416725.1	ASM41672v1	Pseudomonas_syringae_pv._actinidiae_ICMP_19097	ICMP_19097	6165163	Scaffold	ICMP19097
GCA_000416545.1	ASM41654v1	Pseudomonas_syringae_pv._actinidiae_ICMP_19098	ICMP_19098	6308188	Contig	ICMP19098
GCA_000416805.1	ASM41680v1	Pseudomonas_syringae_pv._actinidiae_ICMP_19099	ICMP_19099	6225312	Scaffold	ICMP19099
GCA_000416825.2	ASM41682v2	Pseudomonas_syringae_pv._actinidiae_ICMP_19100	ICMP_19100	6216613	Scaffold	ICMP19100
GCA_000416845.2	ASM41684v2	Pseudomonas_syringae_pv._actinidiae_ICMP_19102	ICMP_19102	6011206	Scaffold	ICMP19102
GCA_000416525.1	ASM41652v1	Pseudomonas_syringae_pv._actinidiae_ICMP_19103	ICMP_19103	6010992	Contig	ICMP19103
GCA_000416865.1	ASM41686v1	Pseudomonas_syringae_pv._actinidiae_ICMP_19104	ICMP_19104	5963579	Contig	ICMP19104
GCA_000344555.1	ICMP19439PSA1.0	Pseudomonas_syringae_pv._actinidiae_ICMP_19439	ICMP_19439	6216001	Contig	ICMP19439
GCA_000344515.2	ICMP19455PSA1.0	Pseudomonas_syringae_pv._actinidiae_ICMP_19455	ICMP_19455	6221315	Contig	ICMP19455
GCA_001467225.1	ASM146722v1	Pseudomonas_syringae_pv._actinidiae_ICMP_19497	ICMP_19497	6315702	Scaffold	ICMP19497
GCA_000416465.2	ASM41646v2	Pseudomonas_syringae_pv._theae_ICMP_3923	ICMP_3923	6254836	Scaffold	ICMP3923
GCA_003702275.1	ASM370227v1	Pseudomonas_syringae_pv._theae	ICMP_3934	6365534	Scaffold	ICMP3934
GCA_002699885.1	ASM269988v1	Pseudomonas_syringae	ICMP_8406	6297055	Scaffold	ICMP8406
GCA_000658965.1	ASM65896v1	Pseudomonas_syringae_pv._actinidiae_ICMP_9617	ICMP_9617	6497695	Chromosome	ICMP9617
GCA_000344335.2	ASM34433v2	Pseudomonas_syringae_pv._actinidiae_ICMP_9853	ICMP_9853	6507519	Complete_Genome	ICMP9853
GCA_000416665.1	ASM41666v1	Pseudomonas_syringae_pv._actinidiae_ICMP_9855	ICMP_9855	5931093	Scaffold	ICMP9855
GCA_002750445.1	ASM275044v1	Pseudomonas_syringae_pv._actinidiae	IPV-BO-8893	6175775	Contig	IPV-BO-8893
GCA_002750435.1	ASM275043v1	Pseudomonas_syringae_pv._actinidiae	IPV-BO-9286	6171732	Contig	IPV-BO-9286
GCA_002750455.1	ASM275045v1	Pseudomonas_syringae_pv._actinidiae	IPV-BO-9312	6133400	Contig	IPV-BO-9312
GCA_002111805.1	ASM211180v1	Pseudomonas_syringae_pv._actinidiae	J38	6211101	Contig	J38
GCA_016812235.1	ASM1681223v1	Pseudomonas_syringae	J4	6334619	Contig	J4
GCA_016812255.1	ASM1681225v1	Pseudomonas_syringae	J6	6264625	Contig	J6
GCA_002111835.1	ASM211183v1	Pseudomonas_syringae_pv._actinidiae	K4	6061075	Scaffold	K4
GCA_002111875.1	ASM211187v1	Pseudomonas_syringae_pv._actinidiae	K5	6231267	Scaffold	K5
GCA_002111865.1	ASM211186v1	Pseudomonas_syringae_pv._actinidiae	K6	6107968	Scaffold	K6
GCA_002111885.1	ASM211188v1	Pseudomonas_syringae_pv._actinidiae	K7	6304489	Contig	K7
GCA_000245435.1	ASM24543v1	Pseudomonas_syringae_pv._actinidiae_KW41	KW41	5921835	Scaffold	KW41
GCA_002890365.1	ASM289036v1	Pseudomonas_syringae_pv._actinidiae	M227	6325789	Scaffold	M227
GCA_002890485.1	ASM289048v1	Pseudomonas_syringae_pv._actinidiae	M256	6223255	Scaffold	M256
GCA_000145865.1	ASM14586v1	Pseudomonas_syringae_pv._actinidiae_str._M302091	M302091	5901732	Scaffold	M302091
GCA_002890475.1	ASM289047v1	Pseudomonas_syringae_pv._actinidiae	M401	6262608	Scaffold	M401
GCA_002762615.1	ASM276261v1	Pseudomonas_syringae_pv._actinidiae	MAFF212054	6544674	Contig	MAFF212054
GCA_002763655.1	ASM276365v1	Pseudomonas_syringae_pv._actinidiae	MAFF212063	6693471	Complete_Genome	MAFF212063
GCA_009903125.1	ASM990312v1	Pseudomonas_syringae_pv._actinidiae	MAFF_212101	6111926	Contig	MAFF212101
GCA_009903305.1	ASM990330v1	Pseudomonas_syringae_pv._actinidiae	MAFF_212104	6134643	Contig	MAFF212104
GCA_009903225.1	ASM990322v1	Pseudomonas_syringae_pv._actinidiae	MAFF_212109	6140596	Contig	MAFF212109
GCA_009903135.1	ASM990313v1	Pseudomonas_syringae_pv._actinidiae	MAFF_212111	6133480	Contig	MAFF212111
GCA_002310955.1	ASM231095v1	Pseudomonas_syringae_pv._actinidiae	MAFF_212134	6021851	Contig	MAFF212134
GCA_003605545.1	ASM360554v1	Pseudomonas_syringae_pv._actinidiae	MAFF_212138	6023757	Contig	MAFF212138
GCA_002310965.1	ASM231096v1	Pseudomonas_syringae_pv._actinidiae	MAFF_212141	6033395	Contig	MAFF212141
GCA_009903055.1	ASM990305v1	Pseudomonas_syringae_pv._actinidifoliorum	MAFF_212156	6014956	Contig	MAFF212156
GCA_009903085.1	ASM990308v1	Pseudomonas_syringae_pv._actinidifoliorum	MAFF_212171	6089753	Contig	MAFF212171
GCA_009903045.1	ASM990304v1	Pseudomonas_syringae_pv._actinidifoliorum	MAFF_212172	6070123	Contig	MAFF212172
GCA_003202975.1	ASM320297v1	Pseudomonas_syringae_pv._actinidiae	MAFF212206	6159718	Contig	MAFF212206
GCA_003202995.1	ASM320299v1	Pseudomonas_syringae_pv._actinidiae	MAFF212211	6237769	Contig	MAFF212211
GCA_023167685.1	ASM2316768v1	Pseudomonas_syringae_pv._actinidiae	MAFF613020	6616025	Complete_Genome	MAFF613020
GCA_001913215.1	ASM191321v1	Pseudomonas_syringae_pv._actinidiae	NZ-45	6741119	Complete_Genome	NZ-45
GCA_001913235.1	ASM191323v1	Pseudomonas_syringae_pv._actinidiae	NZ-47	6676278	Complete_Genome	NZ-47
GCA_002111925.1	ASM211192v1	Pseudomonas_syringae_pv._actinidiae	NZ35	6284274	Scaffold	NZ35
GCA_002111945.1	ASM211194v1	Pseudomonas_syringae_pv._actinidiae	NZ37	6268731	Contig	NZ37
GCA_002111955.1	ASM211195v1	Pseudomonas_syringae_pv._actinidiae	NZ38	6275452	Contig	NZ38
GCA_002113905.1	ASM211390v1	Pseudomonas_syringae_pv._actinidiae	NZ39	6266763	Scaffold	NZ39
GCA_002111995.1	ASM211199v1	Pseudomonas_syringae_pv._actinidiae	NZ40	6265653	Scaffold	NZ40
GCA_002111985.1	ASM211198v1	Pseudomonas_syringae_pv._actinidiae	NZ41	6280419	Contig	NZ41
GCA_002112005.1	ASM211200v1	Pseudomonas_syringae_pv._actinidiae	NZ42	6262072	Contig	NZ42
GCA_002112045.1	ASM211204v1	Pseudomonas_syringae_pv._actinidiae	NZ43	6261576	Contig	NZ43
GCA_002112065.1	ASM211206v1	Pseudomonas_syringae_pv._actinidiae	NZ45	6762325	Contig	NZ45
GCA_002112085.1	ASM211208v1	Pseudomonas_syringae_pv._actinidiae	NZ46	6288170	Scaffold	NZ46
GCA_002112125.1	ASM211212v1	Pseudomonas_syringae_pv._actinidiae	NZ47	6409286	Contig	NZ47
GCA_002112095.1	ASM211209v1	Pseudomonas_syringae_pv._actinidiae	NZ48	6310511	Contig	NZ48
GCA_002112135.1	ASM211213v1	Pseudomonas_syringae_pv._actinidiae	NZ49	6309670	Contig	NZ49
GCA_002113925.1	ASM211392v1	Pseudomonas_syringae_pv._actinidiae	NZ54	6278172	Scaffold	NZ54
GCA_002112165.1	ASM211216v1	Pseudomonas_syringae_pv._actinidiae	NZ59	6383335	Contig	NZ59
GCA_016307745.1	ASM1630774v1	Pseudomonas_syringae	Ozgur_Er	6262858	Scaffold	Ozgur_Er
GCA_003665415.1	ASM366541v1	Pseudomonas_syringae_pv._actinidiae	P155	6607630	Complete_Genome	P155
GCA_021606145.1	ASM2160614v1	Pseudomonas_syringae	PA-5-6C	6264062	Contig	PA-5-6C
GCA_000245455.1	ASM24545v1	Pseudomonas_syringae_pv._actinidiae_PA459	PA459	6461320	Scaffold	PA459
GCA_004323795.1	ASM432379v1	Pseudomonas_syringae	Ps25	6553036	Chromosome	Ps25
GCA_002750505.1	ASM275050v1	Pseudomonas_syringae_pv._actinidiae	Psa_105743	6485209	Contig	Psa105743
GCA_002750525.1	ASM275052v1	Pseudomonas_syringae_pv._actinidiae	Psa_127771	6462083	Contig	Psa127771
GCA_002750495.1	ASM275049v1	Pseudomonas_syringae_pv._actinidiae	Psa_JA12	6352344	Contig	PsaJA12
GCA_001910465.1	ASM191046v1	Pseudomonas_syringae_pv._actinidiae	Psa_NZ-62	6424311	Scaffold	PsaNZ-62
GCA_001910495.1	ASM191049v1	Pseudomonas_syringae_pv._actinidiae	Psa_NZ-63	6436040	Scaffold	PsaNZ-63
GCA_001910545.1	ASM191054v1	Pseudomonas_syringae_pv._actinidiae	Psa_NZ-64	6777840	Scaffold	PsaNZ-64
GCA_001910555.1	ASM191055v1	Pseudomonas_syringae_pv._actinidiae	Psa_NZ-65	6504570	Scaffold	PsaNZ-65
GCA_001910485.1	ASM191048v1	Pseudomonas_syringae_pv._actinidiae	Psa_NZ-66	6431581	Contig	PsaNZ-66
GCA_004919585.1	ASM491958v1	Pseudomonas_syringae_pv._actinidiae	S14	6137878	Contig	S14
GCA_004919575.1	ASM491957v1	Pseudomonas_syringae_pv._actinidiae	S2	6139786	Contig	S2
GCA_004919565.1	ASM491956v1	Pseudomonas_syringae_pv._actinidiae	S21	6127880	Contig	S21
GCA_004919555.1	ASM491955v1	Pseudomonas_syringae_pv._actinidiae	S23	6216908	Contig	S23
GCA_016308315.1	ASM1630831v1	Pseudomonas_syringae	SeraOz_1_1r	6251291	Scaffold	SeraOz_1_1r
GCA_000344475.3	ASM34447v3	Pseudomonas_syringae_pv._actinidiae_str._Shaanxi_M228	Shaanxi_M228	6747342	Complete_Genome	Shaanxi_M228
GCA_000344435.1	TP1_PSA1.0	Pseudomonas_syringae_pv._actinidiae_TP1	TP1	6220309	Contig	TP1
GCA_000344455.1	TP6-1_PSA1.0	Pseudomonas_syringae_pv._actinidiae_TP6-1	TP6-1	6224105	Contig	TP6-1
GCA_000452545.2	USA_092313_2.0	Pseudomonas_syringae_USA007	USA007	5970940	Contig	USA007
GCA_003205965.1	ASM320596v1	Pseudomonas_syringae_pv._pisi	202	6505845	Contig	202
GCA_003205895.1	ASM320589v1	Pseudomonas_syringae_pv._pisi	203	6576361	Contig	203
GCA_003412785.1	ASM341278v1	Pseudomonas_syringae_pv._syringae	538	6217515	Scaffold	538
GCA_003412775.1	ASM341277v1	Pseudomonas_syringae_pv._syringae	540	5664194	Scaffold	540
GCA_003412685.1	ASM341268v1	Pseudomonas_syringae_pv._syringae	545	5702919	Scaffold	545
GCA_003412645.1	ASM341264v1	Pseudomonas_syringae_pv._syringae	548	5615056	Scaffold	548
GCA_003413265.1	ASM341326v1	Pseudomonas_syringae_pv._syringae	554	5754414	Scaffold	554
GCA_003412515.1	ASM341251v1	Pseudomonas_syringae_pv._syringae	555	5932703	Scaffold	555
GCA_000177515.1	ASM17751v1	Pseudomonas_syringae_pv._syringae_642	642	5809390	Contig	642
GCA_001675415.1	1845	Pseudomonas_syringae_pv._syringae	1845	5768876	Contig	1845
GCA_001535855.1	ASM153585v1	Pseudomonas_syringae_pv._syringae	2339	6122357	Contig	2339
GCA_001535725.1	ASM153572v1	Pseudomonas_syringae_pv._syringae	2340	6181159	Contig	2340
GCA_001675375.1	2507	Pseudomonas_syringae_pv._syringae	2507	5944881	Contig	2507
GCA_002917245.1	pss3023	Pseudomonas_syringae_pv._syringae	3023	6203212	Contig	3023
GCA_002916225.1	5264	Pseudomonas_syringae_pv._syringae	5264	6029896	Contig	5264
GCA_002916335.1	7969	Pseudomonas_syringae	7969	6185932	Contig	7969
GCA_004124625.1	ASM412462v1	Pseudomonas_syringae	03-19A	6151226	Contig	03-19A
GCA_001293775.1	Pci0788_9	Pseudomonas_syringae_pv._cilantro	0788_9	5923202	Scaffold	0788_9
GCA_003699875.1	ASM369987v1	Pseudomonas_syringae	1188_1	6048138	Scaffold	1188_1
GCA_004124725.1	ASM412472v1	Pseudomonas_syringae	13-139B	6391564	Contig	13-139B
GCA_004124545.1	ASM412454v1	Pseudomonas_syringae	13-140A	5940788	Contig	13-140A
GCA_004124785.1	ASM412478v1	Pseudomonas_syringae	13-429	6277920	Contig	13-429
GCA_004124605.1	ASM412460v1	Pseudomonas_syringae	13-509A	5911528	Contig	13-509A
GCA_004124855.1	ASM412485v1	Pseudomonas_syringae	13-630A	5877983	Contig	13-630A
GCA_004124595.1	ASM412459v1	Pseudomonas_syringae	13-C2	5935634	Contig	13-C2
GCA_004124555.1	ASM412455v1	Pseudomonas_syringae	14-32	5938269	Contig	14-32
GCA_004124655.1	ASM412465v1	Pseudomonas_syringae	14-410	5940226	Contig	14-410
GCA_004124735.1	ASM412473v1	Pseudomonas_syringae	14-Gil	5930843	Contig	14-Gil
GCA_003205935.1	ASM320593v1	Pseudomonas_syringae_pv._pisi	1456A	6463360	Contig	1456A
GCA_004124815.1	ASM412481v1	Pseudomonas_syringae	200-1	6157703	Contig	200-1
GCA_004103795.1	ASM410379v1	Pseudomonas_syringae	260-02	6052458	Contig	260-02
GCA_900105295.1	IMG-taxon_2687453698_annotated_assembly	Pseudomonas_syringae	31R1	5874625	Chromosome	31R1
GCA_000935775.1	PSS41A-G1	Pseudomonas_syringae_pv._syringae	41a	5983849	Contig	41a
GCA_002916255.1	7928A	Pseudomonas_syringae_pv._syringae	7928A	6129363	Contig	7928A
GCA_002916375.1	7928C	Pseudomonas_syringae	7928C	5995305	Contig	7928C
GCA_003699325.1	ASM369932v1	Pseudomonas_syringae_pv._pisi	895A	5997727	Scaffold	895A
GCA_001293665.1	PsA2	Pseudomonas_syringae_pv._syringae	A2	5901107	Scaffold	A2
GCA_000738515.1	Alf3_v1	Pseudomonas_syringae_pv._syringae	Alf3	5812264	Scaffold	Alf3
GCA_000800685.1	ASM80068v1	Pseudomonas_syringae	B576	5828755	Contig	B576
GCA_000331385.1	PSSB64v1.0	Pseudomonas_syringae_pv._syringae_B64	B64	5930035	Chromosome	B64
GCA_000334035.1	34876_v2.0	Pseudomonas_syringae_BRIP34876	BRIP34876	6015232	Scaffold	BRIP34876
GCA_000334055.1	34881_v2.0	Pseudomonas_syringae_BRIP34881	BRIP34881	6017073	Scaffold	BRIP34881
GCA_000333995.1	BRIP39023v2.0	Pseudomonas_syringae_BRIP39023	BRIP39023	5938198	Scaffold	BRIP39023
GCA_900115275.1	IMG-taxon_2687453695_annotated_assembly	Pseudomonas_syringae	BS0292	6227170	Scaffold	BS0292
GCA_004124775.1	ASM412477v1	Pseudomonas_syringae	BS2121	6245995	Contig	BS2121
GCA_900103765.1	IMG-taxon_2687453696_annotated_assembly	Pseudomonas_syringae	BS2122	6562057	Contig	BS2122
GCA_900115405.1	IMG-taxon_2693429914_annotated_assembly	Pseudomonas_syringae	BS3825	6250628	Contig	BS3825
GCA_900113625.1	IMG-taxon_2693429915_annotated_assembly	Pseudomonas_syringae	BS3827	6076522	Contig	BS3827
GCA_900113535.1	IMG-taxon_2687453722_annotated_assembly	Pseudomonas_syringae	BS3829	5969077	Scaffold	BS3829
GCA_014524645.1	ASM1452464v1	Pseudomonas_syringae	CAS02	6029081	Complete_Genome	CAS02
GCA_000452805.2	CC1458_092313_2.0	Pseudomonas_syringae_CC1458	CC1458	5801209	Contig	CC1458
GCA_000452725.2	CC1543_092313_2.0	Pseudomonas_syringae_CC1543	CC1543	5777476	Contig	CC1543
GCA_000452605.3	ASM45260v3	Pseudomonas_syringae_CC440	CC440	5933410	Complete_Genome	CC440
GCA_000452585.2	CC457_092313_2.0	Pseudomonas_syringae_CC457	CC457	5842695	Contig	CC457
GCA_014841345.1	ASM1484134v1	Pseudomonas_syringae	CFBP13571	6026070	Scaffold	CFBP13571
GCA_014841295.1	ASM1484129v1	Pseudomonas_syringae	CFBP13574	6002142	Scaffold	CFBP13574
GCA_014842615.1	ASM1484261v1	Pseudomonas_syringae	CFBP13601	6149110	Scaffold	CFBP13601
GCF_900235825.1	LT962480.1		CFBP4215	6035297	Chromosome	CFBP4215
GCA_014842595.1	ASM1484259v1	Pseudomonas_syringae	CFBP8777	6139145	Contig	CFBP8777
GCA_014842465.1	ASM1484246v1	Pseudomonas_syringae	CFBP8779	6140205	Contig	CFBP8779
GCA_000972155.1	ASM97215v1	Pseudomonas_syringae_pv._syringae_CRAFRU11	CRAFRU11	5859300	Contig	CRAFRU11
GCA_000972195.1	ASM97219v1	Pseudomonas_syringae_pv._syringae_CRAFRU12	CRAFRU12	5933130	Contig	CRAFRU12
GCA_023232585.1	ASM2323258v1	Pseudomonas_syringae_pv._syringae	DAR77789	5873895	Contig	DAR77789
GCA_016308145.1	ASM1630814v1	Pseudomonas_syringae	Dortyol_1	5913237	Scaffold	Dortyol_1
GCA_016307945.1	ASM1630794v1	Pseudomonas_syringae	Dortyol_2015_6	5756560	Scaffold	Dortyol_2015_6
GCA_016308105.1	ASM1630810v1	Pseudomonas_syringae	Dortyol_5	6070406	Scaffold	Dortyol_5
GCA_016308065.1	ASM1630806v1	Pseudomonas_syringae	Dortyol_6	6079290	Scaffold	Dortyol_6
GCA_016307755.1	ASM1630775v1	Pseudomonas_syringae	Dr_447_1	5901369	Scaffold	Dr_447_1
GCA_016308255.1	ASM1630825v1	Pseudomonas_syringae	Eng_1a_1r	5954529	Scaffold	Eng_1a_1r
GCA_016308285.1	ASM1630828v1	Pseudomonas_syringae	Eng_1a_2r	6152746	Scaffold	Eng_1a_2r
GCA_016307465.1	ASM1630746v1	Pseudomonas_syringae	Eng_1d_2sap2r	6169860	Scaffold	Eng_1d_2sap2r
GCA_016307425.1	ASM1630742v1	Pseudomonas_syringae	Eng_yaprak1a	6172569	Scaffold	Eng_yaprak1a
GCA_023232595.1	ASM2323259v1	Pseudomonas_syringae_pv._syringae	EPS17A	5913723	Scaffold	EPS17A
GCA_016307925.1	ASM1630792v1	Pseudomonas_syringae	Erdemli_2015_4	6068734	Scaffold	Erdemli_2015_4
GCA_016307855.1	ASM1630785v1	Pseudomonas_syringae	Erdemli_2015_6	5732847	Scaffold	Erdemli_2015_6
GCA_016308045.1	ASM1630804v1	Pseudomonas_syringae	Erdemli_3	5958027	Scaffold	Erdemli_3
GCA_016308015.1	ASM1630801v1	Pseudomonas_syringae	Erdemli_5	6018568	Scaffold	Erdemli_5
GCA_016307995.1	ASM1630799v1	Pseudomonas_syringae	Erdemli_6	5908789	Scaffold	Erdemli_6
GCA_016308075.1	ASM1630807v1	Pseudomonas_syringae	Erzin_1	5929204	Scaffold	Erzin_1
GCA_016308085.1	ASM1630808v1	Pseudomonas_syringae	Erzin_2	6083058	Scaffold	Erzin_2
GCA_003699535.1	ASM369953v1	Pseudomonas_syringae_pv._aptata	G733	5802565	Scaffold	G733
GCA_003699035.1	ASM369903v1	Pseudomonas_syringae_pv._pisi	H5E3	5951392	Scaffold	H5E3
GCA_003699005.1	ASM369900v1	Pseudomonas_syringae_pv._pisi	H6E5	6150060	Scaffold	H6E5
GCA_000988395.1	ASM98839v1	Pseudomonas_syringae_pv._syringae_HS191	HS191	6002759	Complete_Genome	HS191
GCF_003699495.1	ASM369949v1	Pseudomonas_coronafaciens_pv._oryzae	I_6	5666146	Scaffold	I_6
GCA_001467285.1	ASM146728v1	Pseudomonas_syringae_ICMP_11168	ICMP_11168	5966977	Scaffold	ICMP11168
GCA_003702445.1	ASM370244v1	Pseudomonas_syringae_pv._aptata	ICMP_11935	5984734	Scaffold	ICMP11935
GCA_003700675.1	ASM370067v1	Pseudomonas_syringae_pv._pisi	ICMP_2788	6282175	Scaffold	ICMP2788
GCF_001401075.1	PsyICMP3023	Pseudomonas_syringae_pv._syringae	ICMP_3023	6073080	Scaffold	ICMP3023
GCA_003698895.1	ASM369889v1	Pseudomonas_syringae_pv._lapsa	ICMP_3946	5856122	Scaffold	ICMP3946
GCF_001400495.1	PlpICMP3947	Pseudomonas_syringae_pv._lapsa	ICMP_3947	5850429	Scaffold	ICMP3947
GCA_003699835.1	ASM369983v1	Pseudomonas_syringae_pv._papulans	ICMP_4040	6100320	Scaffold	ICMP4040
GCF_001401005.1	PppICMP4048	Pseudomonas_syringae_pv._papulans	ICMP_4048	6097472	Scaffold	ICMP4048
GCA_003702795.1	ASM370279v1	Pseudomonas_syringae_pv._papulans	ICMP_4050	6128836	Scaffold	ICMP4050
GCA_002699845.1	ASM269984v1	Pseudomonas_syringae	ICMP_4122	5967041	Scaffold	ICMP4122
GCF_001400125.1	PafICMP4394	Pseudomonas_syringae_pv._atrofaciens	ICMP_4394	6012246	Scaffold	ICMP4394
GCA_003703105.1	ASM370310v1	Pseudomonas_syringae_pv._pisi	ICMP_4433	6175014	Scaffold	ICMP4433
GCF_001401335.1	PttICMP459	Pseudomonas_syringae_pv._aptata	ICMP_459	5977364	Scaffold	ICMP459
GCA_003702385.1	ASM370238v1	Pseudomonas_syringae_pv._syringae	ICMP_4917	5928691	Scaffold	ICMP4917
GCA_003700015.1	ASM370001v1	Pseudomonas_syringae	ICMP_4967	5901512	Scaffold	ICMP4967
GCA_003699595.1	ASM369959v1	Pseudomonas_syringae_pv._atrofaciens	ICMP_5011	5890334	Scaffold	ICMP5011
GCA_003699285.1	ASM369928v1	Pseudomonas_syringae_pv._lapsa	ICMP_8813	5838357	Scaffold	ICMP8813
GCA_003700545.1	ASM370054v1	Pseudomonas_syringae_pv._aceris	ICMP_9850	5873352	Scaffold	ICMP9850
GCA_003701675.1	ASM370167v1	Pseudomonas_syringae_pv._aceris	ICMP_9851	5809409	Scaffold	ICMP9851
GCA_003700575.1	ASM370057v1	Pseudomonas_syringae_pv._aceris	ICMP_9852	5777533	Scaffold	ICMP9852
GCA_000302795.1	Pav013_1.0	Pseudomonas_syringae_pv._avellanae_str._ISPaVe013	ISPaVe013	6062183	Scaffold	ISPaVe013
GCA_000302815.1	Pav037_1.0	Pseudomonas_syringae_pv._avellanae_str._ISPaVe037	ISPaVe037	5881053	Scaffold	ISPaVe037
GCA_016307325.1	ASM1630732v1	Pseudomonas_syringae	Karpuz_1_hishtil_a	5912445	Scaffold	Karpuz_1_hishtil_a
GCA_016307275.1	ASM1630727v1	Pseudomonas_syringae	Karpuz_1_hishtil_b	5918841	Scaffold	Karpuz_1_hishtil_b
GCA_016307305.1	ASM1630730v1	Pseudomonas_syringae	Karpuz_1_hishtil_c	5896803	Scaffold	Karpuz_1_hishtil_c
GCA_016307175.1	ASM1630717v1	Pseudomonas_syringae	Karpuz_1_hishtil_d	5901775	Scaffold	Karpuz_1_hishtil_d
GCA_016308215.1	ASM1630821v1	Pseudomonas_syringae	Kavun_2_2r	5800244	Scaffold	Kavun_2_2r
GCA_016308205.1	ASM1630820v1	Pseudomonas_syringae	Kavun_7_1r	5789882	Scaffold	Kavun_7_1r
GCA_018388485.1	ASM1838848v1	Pseudomonas_syringae	KF529	6077291	Complete_Genome	KF529
GCA_002318805.1	ASM231880v1	Pseudomonas_syringae	KN2.a.3	5804868	Contig	KN2.a.3
GCA_002318795.1	ASM231879v1	Pseudomonas_syringae	Knox623a	5946364	Contig	Knox623a
GCA_002318735.1	ASM231873v1	Pseudomonas_syringae	Knox652c	5905380	Contig	Knox652c
GCA_016307905.1	ASM1630790v1	Pseudomonas_syringae	Kozan_2015_1	5972826	Scaffold	Kozan_2015_1
GCA_016307845.1	ASM1630784v1	Pseudomonas_syringae	Kozan_2015_2	5939056	Scaffold	Kozan_2015_2
GCA_002318875.1	ASM231887v1	Pseudomonas_syringae	LMC.P10	6238204	Contig	LMC.P10
GCA_002318825.1	ASM231882v1	Pseudomonas_syringae	LMC.P80	6189597	Contig	LMC.P80
GCA_003047185.1	ASM304718v1	Pseudomonas_syringae_pv._atrofaciens	LMG5095	6080544	Complete_Genome	LMG5095
GCA_002318715.1	ASM231871v1	Pseudomonas_syringae	LP217a	6224113	Contig	LP217a
GCA_002318015.1	ASM231801v1	Pseudomonas_syringae	LP221b	5939644	Contig	LP221b
GCA_002318895.1	ASM231889v1	Pseudomonas_syringae	LP868.1a	5907756	Contig	LP868.1a
GCA_001623415.1	ASM162341v1	Pseudomonas_syringae_pv._syringae	MB03	5777225	Contig	MB03
GCA_009898345.1	ASM989834v1	Pseudomonas_syringae	P108	5773911	Contig	P108
GCA_009898355.1	ASM989835v1	Pseudomonas_syringae	P113	5907519	Scaffold	P113
GCA_009898405.1	ASM989840v1	Pseudomonas_syringae	P118	5909035	Contig	P118
GCA_009898415.1	ASM989841v1	Pseudomonas_syringae	P121	5910119	Contig	P121
GCA_009898465.1	ASM989846v1	Pseudomonas_syringae	P123	5908514	Contig	P123
GCA_009898545.1	ASM989854v1	Pseudomonas_syringae	P127	5910017	Contig	P127
GCA_009898785.1	ASM989878v1	Pseudomonas_syringae	P12831	5909027	Contig	P12831
GCA_009898265.1	ASM989826v1	Pseudomonas_syringae	P12832	5909338	Contig	P12832
GCA_009898315.1	ASM989831v1	Pseudomonas_syringae	P12854	5899532	Scaffold	P12854
GCA_009898285.1	ASM989828v1	Pseudomonas_syringae	P12855	5905972	Scaffold	P12855
GCA_009898365.1	ASM989836v1	Pseudomonas_syringae	P12857	5895860	Contig	P12857
GCA_009898585.1	ASM989858v1	Pseudomonas_syringae	P139	5909662	Contig	P139
GCA_021609875.1	ASM2160987v1	Pseudomonas_syringae	PA-1-11B	5984305	Contig	PA-1-11B
GCA_021609825.1	ASM2160982v1	Pseudomonas_syringae	PA-1-11C	5977067	Contig	PA-1-11C
GCA_021609835.1	ASM2160983v1	Pseudomonas_syringae	PA-1-11E	5978015	Contig	PA-1-11E
GCA_021609765.1	ASM2160976v1	Pseudomonas_syringae	PA-1-11G	5983784	Contig	PA-1-11G
GCA_021609295.1	ASM2160929v1	Pseudomonas_syringae	PA-2-3C	6223647	Contig	PA-2-3C
GCA_021887415.1	ASM2188741v1	Pseudomonas_syringae	PA-5-3F	6058004	Contig	PA-5-3F
GCA_021887355.1	ASM2188735v1	Pseudomonas_syringae	PA-5-3G	5965224	Contig	PA-5-3G
GCA_000452445.3	ASM45244v3	Pseudomonas_syringae_pv._pisi_str._PP1	PP1	6039562	Complete_Genome	PP1
GCA_003858595.1	ASM385859v1	Pseudomonas_syringae	PS711	5904410	Scaffold	PS711
GCA_022513625.1	ASM2251362v1	Pseudomonas_syringae	PsA1M246	5725942	Contig	PsA1M246
GCA_022510085.1	ASM2251008v1	Pseudomonas_syringae_pv._lapsa	PslA1M171	5998665	Contig	PslA1M171
This study						Pss115
This study						Pss16QsV
GCA_002905975.1	ASM290597v1	Pseudomonas_syringae_pv._syringae	Pss9656	5980728	Contig	Pss9656
GCA_022510045.1	ASM2251004v1	Pseudomonas_syringae_pv._syringae	PssA1M163	5935443	Contig	PssA1M163
GCA_002917175.1	psy100	Pseudomonas_syringae_pv._syringae	psy100	5872916	Contig	psy100
GCA_002770765.1	ASM277076v1	Pseudomonas_syringae	R10.79	5845510	Contig	R10.79
GCA_003698965.1	ASM369896v1	Pseudomonas_syringae_pv._pisi	R6a	6185107	Scaffold	R6a
GCA_016308175.1	ASM1630817v1	Pseudomonas_syringae	RCY_3a	6074568	Scaffold	RCY_3a
GCA_002318655.1	ASM231865v1	Pseudomonas_syringae	RM.P20	6229891	Contig	RM.P20
GCA_002318025.1	ASM231802v1	Pseudomonas_syringae	RM.P66	7081112	Contig	RM.P66
GCA_016307705.1	ASM1630770v1	Pseudomonas_syringae	Sevgi_fide_PST	5860607	Scaffold	Sevgi_fide_PST
GCA_018383395.1	ASM1838339v1	Pseudomonas_syringae	SHV1866	5988691	Contig	SHV1866
GCA_018383485.1	ASM1838348v1	Pseudomonas_syringae	SHV323	6035614	Contig	SHV323
GCA_000412165.1	PSSSMv1.0	Pseudomonas_syringae_pv._syringae_SM	SM	6124102	Chromosome	SM
GCA_018604405.1	ASM1860440v1	Pseudomonas_syringae	StP26	5969308	Chromosome	StP26
GCA_018394375.1	ASM1839437v1	Pseudomonas_syringae	Susan2139	5868373	Complete_Genome	Susan2139
GCA_018388505.1	ASM1838850v1	Pseudomonas_syringae	Susan762	5887992	Complete_Genome	Susan762
GCA_018383755.1	ASM1838375v1	Pseudomonas_syringae	SV1599	5961542	Contig	SV1599
GCA_018383455.1	ASM1838345v1	Pseudomonas_syringae	SV921	6115684	Contig	SV921
GCA_023507655.1	ASM2350765v1	Pseudomonas_syringae	SZ47	6063382	Contig	SZ47
GCA_018385455.1	ASM1838545v1	Pseudomonas_syringae	Tule1434	5886552	Contig	Tule1434
GCA_018383435.1	ASM1838343v1	Pseudomonas_syringae	Tule230	6117599	Contig	Tule230
GCA_018388525.1	ASM1838852v1	Pseudomonas_syringae	U643	6191793	Complete_Genome	U643
GCA_023232545.1	ASM2323254v1	Pseudomonas_syringae_pv._syringae	UMAF0049	5955950	Scaffold	UMAF0049
GCA_023232565.1	ASM2323256v1	Pseudomonas_syringae_pv._syringae	UMAF0081	5874868	Scaffold	UMAF0081
GCA_001281365.1	ASM128136v1	Pseudomonas_syringae_UMAF0158	UMAF0158	5850990	Complete_Genome	UMAF0158
GCA_023232525.1	ASM2323252v1	Pseudomonas_syringae_pv._syringae	UMAF0176	5877212	Scaffold	UMAF0176
GCA_023232405.1	ASM2323240v1	Pseudomonas_syringae_pv._syringae	UMAF0271	5955924	Contig	UMAF0271
GCA_023232485.1	ASM2323248v1	Pseudomonas_syringae_pv._syringae	UMAF0273	5832910	Scaffold	UMAF0273
GCA_014493645.1	ASM1449364v1	Pseudomonas_syringae_pv._syringae	UMAF0291	5857022	Scaffold	UMAF0291
GCA_023232315.1	ASM2323231v1	Pseudomonas_syringae_pv._syringae	UMAF0297	5949389	Scaffold	UMAF0297
GCA_023232445.1	ASM2323244v1	Pseudomonas_syringae_pv._syringae	UMAF1003	6020133	Contig	UMAF1003
GCA_023232175.1	ASM2323217v1	Pseudomonas_syringae_pv._syringae	UMAF1013	5993103	Contig	UMAF1013
GCA_023232455.1	ASM2323245v1	Pseudomonas_syringae_pv._syringae	UMAF1029	6011513	Contig	UMAF1029
GCA_023232385.1	ASM2323238v1	Pseudomonas_syringae_pv._syringae	UMAF2016	5896370	Contig	UMAF2016
GCA_023232155.1	ASM2323215v1	Pseudomonas_syringae_pv._syringae	UMAF2044	5876805	Contig	UMAF2044
GCA_023232145.1	ASM2323214v1	Pseudomonas_syringae_pv._syringae	UMAF2600	5923539	Contig	UMAF2600
GCA_023232345.1	ASM2323234v1	Pseudomonas_syringae_pv._syringae	UMAF2801	5947914	Scaffold	UMAF2801
GCA_023232225.1	ASM2323222v1	Pseudomonas_syringae_pv._syringae	UMAF2815	5896038	Contig	UMAF2815
GCA_014493635.1	ASM1449363v1	Pseudomonas_syringae_pv._syringae	UMAF3028	5856306	Scaffold	UMAF3028
GCA_023232205.1	ASM2323220v1	Pseudomonas_syringae_pv._syringae	UMAF7000	5921789	Contig	UMAF7000
GCA_016307965.1	ASM1630796v1	Pseudomonas_syringae	Yuregir_1	5908305	Scaffold	Yuregir_1
GCA_016307955.1	ASM1630795v1	Pseudomonas_syringae	Yuregir_4	6080694	Scaffold	Yuregir_4
GCA_004124865.1	ASM412486v1	Pseudomonas_syringae	ZUM3584	5986645	Contig	ZUM3584
GCA_004124685.1	ASM412468v1	Pseudomonas_syringae	ZUM3984	6255982	Contig	ZUM3984
GCA_900235815.1		Pseudomonas_syringae		6,013,125	Complete_Genome	CFBP3840
GCA_001537945.1	ASM153794v1	Pseudomonas_syringae_pv._cerasicola	CFBP_6109	5737706	Contig	CFBP6109
GCA_003702965.1		Pseudomonas_savastanoi	ICMP11899	6115364	Scaffold	ICMP11899
GCF_001400715.1	PbrICMP13650	Pseudomonas_syringae_pv._broussonetiae	ICMP_13650	5801974	Scaffold	ICMP13650
GCA_002700065.1	ASM270006v1	Pseudomonas_syringae_pv._cerasicola	ICMP_13929	5670078	Scaffold	ICMP13929
GCF_001400215.1	PceICMP17524	Pseudomonas_syringae_pv._cerasicola	ICMP_17524	5526054	Scaffold	ICMP17524
GCA_002699945.1	ASM269994v1	Pseudomonas_syringae_pv._cerasicola	ICMP_17525	5578164	Scaffold	ICMP17525
GCA_003700405.1	ASM370040v1	Pseudomonas_syringae_pv._actinidiae	ICMP_19198	5961922	Scaffold	ICMP19198
GCA_001467105.1	ASM146710v1	Pseudomonas_syringae_ICMP_19498	ICMP_19498	6037605	Contig	ICMP19498
GCA_003701015.1	ASM370101v1	Pseudomonas_syringae_pv._actinidiae	ICMP_19589	5997265	Scaffold	ICMP19589
GCF_001400285.1	PcsICMP9419	Pseudomonas_syringae_pv._castaneae	ICMP_9419	6378275	Scaffold	ICMP9419
GCA_001400995.1	PrhICMP9756	Pseudomonas_syringae_pv._rhaphiolepidis	ICMP9756	5483023	Scaffold	ICMP9756
GCF_001400275.1	PdaICMP9757	Pseudomonas_syringae_pv._daphniphylli	ICMP_9757	5933360	Scaffold	ICMP9757
GCF_003702885.1	ASM370288v1	Pseudomonas_coronafaciens_pv._coronafaciens	3113	5876916	Scaffold	3113
GCA_000452765.2		Pseudomonas_tremae	CC1513	5665727	Contig	CC1513
GCA_000452645.2		Pseudomonas_tremae	CC1629	5887975	Contig	CC1629
GCA_003699955.1	ASM369995v1	Pseudomonas_coronafaciens_pv._coronafaciens	ICMP10052	5563242	Scaffold	ICMP10052
GCA_003703225.1	ASM370322v1	Pseudomonas_coronafaciens_pv._porri	ICMP16803	5954304	Scaffold	ICMP16803
GCA_003703265.1	ASM370326v1	Pseudomonas_coronafaciens_pv._porri	ICMP16805	5979925	Scaffold	ICMP16805
GCA_003701555.1	ASM370155v1	Pseudomonas_coronafaciens_pv._garcae	ICMP3649	5894927	Scaffold	ICMP3649
GCA_001400345.1	PgcICMP4323	Pseudomonas_coronafaciens_pv._garcae	ICMP4323	5509724	Scaffold	ICMP4323
GCA_003701985.1	ASM370198v1	Pseudomonas coronafaciensÊpv. atropurpurea	ICMP4328	5775230	Scaffold	ICMP4328
GCA_003701545.1	ASM370154v1	Pseudomonas_coronafaciens_pv._coronafaciens	ICMP4329	6014184	Scaffold	ICMP4329
GCA_003699655.1	ASM369965v1	Pseudomonas coronafaciensÊpv. striafaciens	ICMP4418	5857397	Scaffold	ICMP4418
GCA_003703115.1	ASM370311v1	Pseudomonas coronafaciensÊpv. atropurpurea	ICMP4451	5841412	Scaffold	ICMP4451
GCA_001400695.1	ParICMP4457	Pseudomonas coronafaciensÊpv. atropurpurea	ICMP4457	5793035	Scaffold	ICMP4457
GCA_003700905.1	ASM370090v1	Pseudomonas coronafaciensÊpv. atropurpurea	ICMP4460	6141805	Scaffold	ICMP4460
GCA_003703185.1	ASM370318v1	Pseudomonas_coronafaciens_pv._garcae	ICMP4466	5615403	Scaffold	ICMP4466
GCA_003700475.1	ASM370047v1	Pseudomonas_coronafaciens_pv._garcae	ICMP5019	5924650	Scaffold	ICMP5019
GCA_001401235.1	PziICMP8921	Pseudomonas coronafaciensÊpv. zizaniae	ICMP8921	5729167	Scaffold	ICMP8921
GCA_003699755.1	ASM369975v1	Pseudomonas coronafaciensÊpv. zizaniae	ICMP8941	5661713	Scaffold	ICMP8941
GCA_003699785.1	ASM369978v1	Pseudomonas coronafaciensÊpv. zizaniae	ICMP8944	5799417	Scaffold	ICMP8944
GCA_003699275.1	ASM369927v1	Pseudomonas coronafaciensÊpv. zizaniae	ICMP8959	5702497	Scaffold	ICMP8959
GCA_003702895.1	ASM370289v1	Pseudomonas_coronafaciens_pv._porri	ICMP8960	6065267	Scaffold	ICMP8960
GCA_001400915.1	PpoICMP8961	Pseudomonas_coronafaciens_pv._porri	ICMP8961	5827909	Scaffold	ICMP8961
GCA_001400895.1	PorICMP9088	Pseudomonas coronafaciensÊpv. oryzae	ICMP9088	5502658	Scaffold	ICMP9088
GCA_003701785.1	ASM370178v1	Pseudomonas coronafaciensÊpv. oryzae	ICMP9091	5494634	Scaffold	ICMP9091
GCA_003701755.1	ASM370175v1	Pseudomonas coronafaciensÊpv. oryzae	ICMP9093	5348997	Scaffold	ICMP9093
GCA_003702225.1	ASM370222v1	Pseudomonas coronafaciensÊpv. oryzae	ICMP9095	5351852	Scaffold	ICMP9095
GCF_023278125.1	ASM2327812v1	Pseudomonas_tremae	ICMP9151	5929145	Scaffold	ICMP9151
GCA_003700515.1	ASM370051v1	Pseudomonas_coronafaciens_pv._garcae	NCPPB2708	5744345	Scaffold	NCPPB2708
GCA_001293935.1	Por36_1	Pseudomonas_syringae_pv._oryzae	Por36_1	5502317	Scaffold	Por36
GCA_900106705.1	IMG-taxon_2687453747_annotated_assembly	Pseudomonas_syringae	BS2731	5900539	Scaffold	BS2731
GCA_900114665.1	IMG-taxon_2687453748_annotated_assembly	Pseudomonas_syringae	BS2732	5901036	Contig	BS2732
GCA_003699105.1	ASM369910v1	Pseudomonas syringaeÊpv. coriandricola	ICMP12341	5997542	Scaffold	ICMP12341
GCA_001400185.1	PcdICMP12471	Pseudomonas syringaeÊpv. coriandricola	ICMP12471	5846430	Scaffold	ICMP12471
GCA_001401375.1	PalICMP15200	Pseudomonas cannabinaÊpv. alisalensis	ICMP15200	6102102	Scaffold	ICMP15200
GCA_003699905.1	ASM369990v1	Pseudomonas cannabina	ICMP15201	5956912	Scaffold	ICMP15201
GCA_003699915.1	ASM369991v1	Pseudomonas cannabina	ICMP15203	5908172	Scaffold	ICMP15203
GCA_003699895.1	ASM369989v1	Pseudomonas cannabinaÊpv. alisalensis	ICMP15205	5995014	Scaffold	ICMP15205
GCA_003699765.1	ASM369976v1	Pseudomonas cannabina	ICMP2821	6083738	Scaffold	ICMP2821
GCA_900100365.1	IMG-taxon 2667527432 annotated assembly	Pseudomonas cannabina	ICMP2823	5916539	Contig	ICMP2823
GCA_003702855.1	ASM370285v1	Pseudomonas syringaeÊpv. tagetis	ICMP11161	6027727	Scaffold	ICMP11161
GCA_003703245.1	ASM370324v1	Pseudomonas caricapapayae	ICMP2854	6038930	Scaffold	ICMP2854
GCA_001400735.1	PcaICMP2855	Pseudomonas caricapapayae	ICMP2855	6257670	Scaffold	ICMP2855
GCA_003703055.1	ASM370305v1	Pseudomonas syringaeÊpv. helianthi	ICMP3263	6047246	Scaffold	ICMP3263
GCA_003701315.1	ASM370131v1	Pseudomonas syringaeÊpv. helianthi	ICMP3549	6053458	Scaffold	ICMP3549
GCA_003699475.1	ASM369947v1	Pseudomonas caricapapayae	ICMP4086	6301754	Scaffold	ICMP4086
GCA_022557255.1	ASM2255725v1	Pseudomonas syringaeÊpv. tagetis	ICMP4091	6042399	Scaffold	ICMP4091
GCA_001400835.1	PheICMP4531	Pseudomonas syringaeÊpv. helianthi	ICMP4531	6208545	Scaffold	ICMP4531
GCA_003703295.1	ASM370329v1	Pseudomonas syringaeÊpv. tagetis	ICMP6369	6049904	Scaffold	ICMP6369
GCA_003703145.1	ASM370314v1	Pseudomonas caricapapayae	ICMP7496	6392189	Scaffold	ICMP7496
GCA_014841315.1	ASM1484131v1	Pseudomonas_syringae	CFBP13572	6020391	Contig	CFBP13572
GCA_014842635.1	ASM1484263v1	Pseudomonas_syringae	CFBP13578	6147017	Contig	CFBP13578
GCA_003702045.1	ASM370204v1	Pseudomonas viridiflava	ICMP19473	5665871	Scaffold	ICMP19473
GCA_001642795.1	ASM164279v1	Pseudomonas viridiflava	ICMP2848	5902031	Scaffold	ICMP2848
GCA_001400955.1	PriICMP3882	Pseudomonas syringaeÊpv. ribicola	ICMP3882	5892840	Scaffold	ICMP3882
GCA_001400635.1	PprICMP3956	Pseudomonas syringaeÊpv. primulae	ICMP3956	5894791	Scaffold	ICMP3956
GCA_021609785.1	ASM2160978v1	Pseudomonas_syringae	PA-1-12H	6034432	Contig	PA-1-12H
GCA_000452825.2	CC1417_092313_2.0	Pseudomonas_syringae_CC1417	CC1417	5648464	Contig	CC1417
GCA_000452785.2	CC1466_092313_2.0	Pseudomonas_syringae_CC1466	CC1466	5591749	Contig	CC1466
GCA_000452705.3	ASM45270v3	Pseudomonas_syringae_CC1557	CC1557	5811653	Complete_Genome	CC1557
GCA_000452665.2	CC1583_092313_2.0	Pseudomonas_syringae_CC1583	CC1583	5507197	Contig	CC1583
GCA_021609615.1	ASM2160961v1	Pseudomonas_syringae	PA-1-3G	5554176	Contig	PA-1-3G
GCA_021609605.1	ASM2160960v1	Pseudomonas_syringae	PA-1-4C	5560206	Contig	PA-1-4C
GCA_021609585.1	ASM2160958v1	Pseudomonas_syringae	PA-1-4G	5562794	Contig	PA-1-4G
GCA_021609405.1	ASM2160940v1	Pseudomonas_syringae	PA-2-10C	5560226	Contig	PA-2-10C
GCA_021609375.1	ASM2160937v1	Pseudomonas_syringae	PA-2-10E	5561219	Contig	PA-2-10E
GCA_021609415.1	ASM2160941v1	Pseudomonas_syringae	PA-2-11B	5561938	Contig	PA-2-11B
GCA_021609345.1	ASM2160934v1	Pseudomonas_syringae	PA-2-11D	5569021	Contig	PA-2-11D
GCA_021609225.1	ASM2160922v1	Pseudomonas_syringae	PA-2-4G	5567722	Contig	PA-2-4G
GCA_021609235.1	ASM2160923v1	Pseudomonas_syringae	PA-2-4H	5553229	Contig	PA-2-4H
GCA_021609245.1	ASM2160924v1	Pseudomonas_syringae	PA-2-5A	5559045	Contig	PA-2-5A
GCA_021609185.1	ASM2160918v1	Pseudomonas_syringae	PA-2-6C	5559012	Contig	PA-2-6C
GCA_021609145.1	ASM2160914v1	Pseudomonas_syringae	PA-2-6D	5560720	Contig	PA-2-6D
GCA_021609105.1	ASM2160910v1	Pseudomonas_syringae	PA-2-7C	5563741	Contig	PA-2-7C
GCA_021609155.1	ASM2160915v1	Pseudomonas_syringae	PA-2-7E	5562874	Contig	PA-2-7E
GCA_021609125.1	ASM2160912v1	Pseudomonas_syringae	PA-2-7G	5548089	Contig	PA-2-7G
GCA_021609085.1	ASM2160908v1	Pseudomonas_syringae	PA-2-8C	5550579	Contig	PA-2-8C
GCA_021609065.1	ASM2160906v1	Pseudomonas_syringae	PA-2-9E	5558569	Contig	PA-2-9E
GCA_021609015.1	ASM2160901v1	Pseudomonas_syringae	PA-2-9G	5562683	Contig	PA-2-9G
GCA_021609005.1	ASM2160900v1	Pseudomonas_syringae	PA-3-10B	5563398	Contig	PA-3-10B
GCA_021608965.1	ASM2160896v1	Pseudomonas_syringae	PA-3-10H	5569082	Contig	PA-3-10H
GCA_021608925.1	ASM2160892v1	Pseudomonas_syringae	PA-3-11B	5515676	Contig	PA-3-11B
GCA_021607195.1	ASM2160719v1	Pseudomonas_syringae	PA-3-1G	5561117	Contig	PA-3-1G
GCA_021608905.1	ASM2160890v1	Pseudomonas_syringae	PA-3-2D	5562802	Contig	PA-3-2D
GCA_021608885.1	ASM2160888v1	Pseudomonas_syringae	PA-3-2F	5561061	Contig	PA-3-2F
GCA_021608825.1	ASM2160882v1	Pseudomonas_syringae	PA-3-3G	5567882	Contig	PA-3-3G
GCA_021608845.1	ASM2160884v1	Pseudomonas_syringae	PA-3-4D	5563296	Contig	PA-3-4D
GCA_021608805.1	ASM2160880v1	Pseudomonas_syringae	PA-3-4E	5570442	Contig	PA-3-4E
GCA_021607145.1	ASM2160714v1	Pseudomonas_syringae	PA-3-7A	5555591	Contig	PA-3-7A
GCA_021607125.1	ASM2160712v1	Pseudomonas_syringae	PA-3-7D	5532517	Contig	PA-3-7D
GCA_021607085.1	ASM2160708v1	Pseudomonas_syringae	PA-3-7F	5542655	Contig	PA-3-7F
GCA_021607075.1	ASM2160707v1	Pseudomonas_syringae	PA-3-8H	5563834	Contig	PA-3-8H
GCA_021607065.1	ASM2160706v1	Pseudomonas_syringae	PA-3-9A	5565743	Contig	PA-3-9A
GCA_021607045.1	ASM2160704v1	Pseudomonas_syringae	PA-3-9F	5562069	Contig	PA-3-9F
GCA_001466965.1	ASM146696v1	Pseudomonas_syringae_pv._syringae_PD2766	PD2766	5469082	Contig	PD2766
GCA_024413245.1	ASM2441324v1	Pseudomonas_syringae	CCE0118	6244231	Contig	CCE0118
GCA_024413225.1	ASM2441322v1	Pseudomonas_syringae	CSZ0137	6349671	Contig	CSZ0137
GCA_024413175.1	ASM2441317v1	Pseudomonas_syringae	CSZ0324	6420494	Contig	CSZ0324
GCA_000452865.1	UB246_042011_1.0	Pseudomonas_syringae_UB246	UB246	6268222	Scaffold	UB246
GCA_001293575.1	PRJNA286821	Pseudomonas_syringae_pv._maculicola	PmaYM7930	5914337	Scaffold	YM7930
GCA_023232625.1	ASM2323262v1	Pseudomonas_syringae_pv._syringae	UMAF0170	5926581	Contig	UMAF0170
GCA_003700065.1	ASM370006v1	Pseudomonas_syringae_pv._philadelphi	ICMP8902	6159488	Scaffold	ICMP8902
