# Supplementary material for: Genomic characterization of Pseudomonas syringae pv. syringae from Callery pear and the efficiency of associated phages in disease protection
Source: Microbiol Spectr. 2024 Feb 7;12(3):e02833-23. doi: 10.1128/spectrum.02833-23 (PMC10913373; doi:10.1128/spectrum.02833-23)
Supplement: Table S2 — fastANI analysis of the isolates used in this study. [file spectrum.02833-23-s0003.csv]

Table S2: fastANI analysis of the isolates used in this study
Query	Subject	percentage
Pss115	Pss115	100
Pss115	Pss16QsV	99.9975
Pss115	PssA1M163	98.9046
Pss115	CFBP4215	98.8739
Pss115	2339	98.7986
Pss115	2340	98.6873
Pss115	ISPaVe037	95.4011
Pss115	CRAFRU12	95.3466
Pss115	R10.79	95.3396
Pss115	7928C	95.3348
Pss115	7928A	95.3124
Pss115	7969	95.3093
Pss115	SZ47	95.3054
Pss115	PA-5-3F	95.279
Pss115	ISPaVe013	95.2717
Pss115	PA-5-3G	95.2715
Pss115	Erdemli_6	95.1108
Pss115	Erdemli_5	95.1048
Pss115	Yuregir_1	95.102
Pss115	Dortyol_2015_6	95.0928
Pss115	Erdemli_2015_6	95.0889
Pss115	Tule230	95.0877
Pss115	ICMP4122	95.0788
Pss115	SV921	95.0661
Pss115	PP1	95.0645
Pss115	ICMP2788	95.0598
Pss115	Yuregir_4	95.0521
Pss115	41a	95.0488
Pss115	B576	95.0449
Pss115	U643	95.0433
Pss115	Erzin_1	95.0384
Pss115	895A	95.0384
Pss115	Sevgi_fide_PST	95.0323
Pss115	CC440	95.0262
Pss115	RCY_3a	95.0244
Pss115	Erdemli_3	95.0228
Pss115	Kozan_2015_2	95.0219
Pss115	H5E3	95.0217
Pss115	Susan762	95.0217
Pss115	P108	95.0212
Pss115	Alf3	95.0173
Pss115	1456A	95.0158
Pss115	Eng_1a_1r	95.0145
Pss115	Susan2139	95.0137
Pss115	ICMP4433	95.0111
Pss115	203	95.01
Pss115	R6a	95.0093
Pss115	Erdemli_2015_4	95.0091
Pss115	Erzin_2	95.0081
Pss115	555	95.0052
Pss115	Dortyol_6	95.0044
Pss115	ICMP3947	95.0028
Pss115	Dortyol_5	95.0025
Pss115	202	95.0006
Pss115	BS0292	94.9994
Pss115	Dortyol_1	94.9972
Pss115	ICMP5011	94.997
Pss115	ICMP8813	94.9962
Pss115	SV1599	94.9946
Pss115	PA-1-11E	94.9928
Pss115	H6E5	94.9906
Pss115	3023	94.9887
Pss115	PA-1-11G	94.9878
Pss115	ICMP4917	94.9839
Pss115	1188_1	94.9827
Pss115	ICMP459	94.9817
Pss115	RM.P20	94.9791
Pss115	SHV323	94.9787
Pss115	Kozan_2015_1	94.9785
Pss115	CRAFRU11	94.9778
Pss115	BS3825	94.974
Pss115	KF529	94.9738
Pss115	ICMP4967	94.9723
Pss115	ICMP3023	94.9703
Pss115	ICMP11168	94.9682
Pss115	Kavun_7_1r	94.9681
Pss115	BRIP34881	94.9601
Pss115	BS3829	94.9586
Pss115	LMG5095	94.9553
Pss115	ICMP3946	94.9547
Pss115	PA-2-3C	94.9545
Pss115	PA-1-11C	94.9525
Pss115	StP26	94.9486
Pss115	Kavun_2_2r	94.9479
Pss115	ICMP4394	94.9478
Pss115	LMC.P80	94.9419
Pss115	BS3827	94.941
Pss115	554	94.9401
Pss115	MB03	94.94
Pss115	5264	94.9372
Pss115	PA-1-11B	94.9372
Pss115	SHV1866	94.9348
Pss115	538	94.9347
Pss115	B64	94.9294
Pss115	Tule1434	94.9281
Pss115	Dr_447_1	94.9269
Pss115	PslA1M171	94.9175
Pss115	Pss9656	94.9069
Pss115	BRIP34876	94.9017
Pss115	CC1543	94.8974
Pss115	SM	94.8952
Pss115	CC1458	94.8934
Pss115	545	94.8748
Pss115	548	94.8742
Pss115	1845	94.8738
Pss115	LMC.P10	94.8702
Pss115	Karpuz_1_hishtil_c	94.8592
Pss115	P113	94.8589
Pss115	Karpuz_1_hishtil_d	94.8529
Pss115	Karpuz_1_hishtil_a	94.8491
Pss115	P139	94.8475
Pss115	ZUM3584	94.8467
Pss115	Karpuz_1_hishtil_b	94.845
Pss115	P12857	94.8435
Pss115	14-Gil	94.843
Pss115	P12855	94.843
Pss115	2507	94.8413
Pss115	P12831	94.8382
Pss115	CC457	94.8351
Pss115	P121	94.8295
Pss115	PS711	94.8287
Pss115	13-C2	94.8264
Pss115	P127	94.8242
Pss115	P12854	94.823
Pss115	14-410	94.8198
Pss115	P12832	94.8159
Pss115	13-509A	94.8138
Pss115	14-32	94.8132
Pss115	P123	94.8123
Pss115	P118	94.8116
Pss115	13-140A	94.8082
Pss115	HS191	94.7975
Pss115	LP217a	94.7935
Pss115	540	94.7743
Pss115	ICMP11935	94.6856
Pss115	13-630A	94.6774
Pss115	ICMP4040	94.6251
Pss115	ICMP4048	94.5848
Pss115	DAR77789	94.5068
Pss115	ICMP4050	94.4762
Pss115	UMAF7000	94.4736
Pss115	UMAF1013	94.4578
Pss115	G733	94.4568
Pss115	PsA1M246	94.4566
Pss115	UMAF0176	94.4553
Pss115	UMAF2600	94.4537
Pss115	A2	94.4459
Pss115	BRIP39023	94.4445
Pss115	UMAF0273	94.4416
Pss115	psy100	94.4375
Pss115	UMAF1003	94.4311
Pss115	UMAF0158	94.4254
Pss115	LP868.1a	94.4219
Pss115	UMAF2815	94.4187
Pss115	UMAF0049	94.4146
Pss115	Eng_1d_2sap2r	94.412
Pss115	ICMP9850	94.4067
Pss115	UMAF2016	94.4066
Pss115	260-02	94.4054
Pss115	31R1	94.4052
Pss115	UMAF0170	94.4044
Pss115	EPS17A	94.4034
Pss115	UMAF0271	94.3996
Pss115	ZUM3984	94.3978
Pss115	UMAF0297	94.397
Pss115	ICMP9852	94.3953
Pss115	UMAF0081	94.3926
Pss115	UMAF2801	94.3878
Pss115	200-1	94.3831
Pss115	BS2122	94.3819
Pss115	03-19A	94.3801
Pss115	LP221b	94.3782
Pss115	RM.P66	94.3762
Pss115	Eng_1a_2r	94.3697
Pss115	UMAF0291	94.367
Pss115	KN2.a.3	94.3628
Pss115	13-429	94.3603
Pss115	Eng_yaprak1a	94.3582
Pss115	CAS02	94.3518
Pss115	13-139B	94.3481
Pss115	UMAF3028	94.348
Pss115	UMAF1029	94.3429
Pss115	BS2121	94.3402
Pss115	ICMP9851	94.3273
Pss115	Knox652c	94.3045
Pss115	UMAF2044	94.2974
Pss115	Knox623a	94.2393
Pss115	642	94.0768
Pss115	ICMP9756	89.6789
Pss115	ICMP17525	89.6049
Pss115	ICMP13929	89.5816
Pss115	ICMP19198	89.5622
Pss115	ICMP9757	89.5435
Pss115	ICMP19589	89.5289
Pss115	ICMP19498	89.4787
Pss115	ICMP13650	89.4664
Pss115	ICMP17524	89.4613
Pss115	CFBP3840	89.438
Pss115	CFBP6109	89.4347
Pss115	ICMP9419	89.3227
Pss115	ICMP19104	87.2907
Pss115	Guizhou_G35	87.2709
Pss115	ICMP19068	87.2539
Pss115	5271	87.2482
Pss115	CT_2_2	87.2353
Pss115	MAFF212134	87.2333
Pss115	MAFF212141	87.2277
Pss115	MAFF212111	87.2276
Pss115	H2a	87.2264
Pss115	Guizhou_G1	87.2204
Pss115	J4	87.2182
Pss115	ICMP19097	87.2165
Pss115	Guizhou_G25	87.2149
Pss115	S23	87.2145
Pss115	S2	87.2094
Pss115	C15	87.2079
Pss115	NZ39	87.2077
Pss115	MAFF212109	87.2051
Pss115	NZ47	87.205
Pss115	NZ46	87.2029
Pss115	MAFF212211	87.2013
Pss115	C13	87.2011
Pss115	MAFF212138	87.1961
Pss115	CC1630	87.1955
Pss115	SeraOz_1_1r	87.195
Pss115	C16	87.1909
Pss115	J6	87.1906
Pss115	ICMP19073	87.1904
Pss115	Ozgur_Er	87.1902
Pss115	PsaNZ-63	87.1894
Pss115	C26	87.1889
Pss115	ICMP18744	87.1886
Pss115	Dom_Pst_2017	87.188
Pss115	S21	87.1863
Pss115	NZ59	87.1856
Pss115	C66	87.1851
Pss115	ICMP9855	87.1845
Pss115	ICMP18800	87.1843
Pss115	BS2900	87.1842
Pss115	PsaJA12	87.184
Pss115	KW41	87.1836
Pss115	S14	87.183
Pss115	PsaNZ-64	87.1817
Pss115	J38	87.1817
Pss115	M227	87.1811
Pss115	MAFF212104	87.1806
Pss115	Psa105743	87.1805
Pss115	NZ48	87.1794
Pss115	ICMP18806	87.178
Pss115	CFBP7286	87.1776
Pss115	ICMP19439	87.1763
Pss115	C10	87.1762
Pss115	TP1	87.176
Pss115	C67	87.1754
Pss115	C14	87.1751
Pss115	IPV-BO-8893	87.1739
Pss115	ICMP19102	87.1734
Pss115	NZ41	87.1732
Pss115	C74	87.1727
Pss115	K5	87.1721
Pss115	M256	87.172
Pss115	C69	87.1707
Pss115	1404	87.1705
Pss115	PsaNZ-65	87.1705
Pss115	A7386	87.17
Pss115	MAFF212206	87.1698
Pss115	C62	87.169
Pss115	PsaNZ-62	87.1684
Pss115	MAFF212171	87.1677
Pss115	PA-5-6C	87.1674
Pss115	IPV-BO-9286	87.1669
Pss115	ICMP19103	87.1651
Pss115	C18	87.1649
Pss115	NZ43	87.1648
Pss115	C75	87.1642
Pss115	K4	87.1614
Pss115	ICMP8406	87.1611
Pss115	NZ49	87.1606
Pss115	NZ37	87.16
Pss115	M401	87.1594
Pss115	C31	87.1586
Pss115	TP6-1	87.1584
Pss115	NZ38	87.1577
Pss115	Fukuoka1	87.1575
Pss115	Guizhou_G40	87.1573
Pss115	NZ42	87.1562
Pss115	ICMP3934	87.1558
Pss115	C29	87.1553
Pss115	Cl-PS-12	87.1535
Pss115	K7	87.1529
Pss115	C24	87.1529
Pss115	Psa127771	87.1518
Pss115	ICMP18801	87.1513
Pss115	C68	87.1511
Pss115	PsaNZ-66	87.151
Pss115	CFBP8161	87.1478
Pss115	ICMP19455	87.1476
Pss115	NZ40	87.147
Pss115	ICMP11292	87.1454
Pss115	CH2010-6	87.1435
Pss115	NZ54	87.1427
Pss115	C12	87.1425
Pss115	K6	87.1402
Pss115	NZ35	87.1402
Pss115	C28	87.1367
Pss115	C11	87.1364
Pss115	C30	87.1335
Pss115	Cl-PS-15	87.131
Pss115	ICMP19497	87.1309
Pss115	C54	87.1308
Pss115	MAFF212156	87.1303
Pss115	Dom_ilknur	87.1301
Pss115	Ps25	87.1295
Pss115	ICMP3923	87.129
Pss115	CC1559	87.1279
Pss115	C17	87.1224
Pss115	ICMP16928	87.1197
Pss115	ICMP19094	87.1178
Pss115	C70	87.1177
Pss115	C3	87.1176
Pss115	C27	87.1165
Pss115	CFBP8043	87.1164
Pss115	P155	87.1161
Pss115	C73	87.1134
Pss115	C48	87.1134
Pss115	CFBP8180	87.1104
Pss115	ICMP18804	87.1092
Pss115	IPV-BO-9312	87.1089
Pss115	ICMP19098	87.1081
Pss115	MAFF212172	87.108
Pss115	CFBP3846	87.1062
Pss115	CRAFRU8.43	87.1045
Pss115	ICMP19072	87.1043
Pss115	PA459	87.1039
Pss115	MAFF212054	87.1024
Pss115	CC1544	87.1017
Pss115	CFBP8039	87.097
Pss115	MAFF212101	87.0965
Pss115	CFBP8160	87.095
Pss115	Shaanxi_M228	87.0943
Pss115	M302091	87.086
Pss115	ICMP18884	87.0856
Pss115	ICMP9617	87.0815
Pss115	NZ45	87.0727
Pss115	ICMP19100	87.0709
Pss115	ICMP19074	87.0647
Pss115	ICMP18803	87.0629
Pss115	NZ-45	87.0611
Pss115	NZ-47	87.0606
Pss115	ICMP19071	87.0514
Pss115	ICMP19079	87.0514
Pss115	ICMP18886	87.0504
Pss115	ICMP9853	87.039
Pss115	ICMP19099	87.0388
Pss115	USA007	87.0268
Pss115	ICMP18802	87.0198
Pss115	MAFF212063	87.0167
Pss115	ICMP18883	87.0166
Pss115	MAFF613020	86.9718
Pss115	ICMP19095	86.9522
Pss115	PA-2-7C	86.9481
Pss115	PA-3-2D	86.9468
Pss115	PA-2-5A	86.9403
Pss115	PA-2-6C	86.9325
Pss115	PA-1-4C	86.9275
Pss115	PA-2-8C	86.9273
Pss115	PA-3-1G	86.9089
Pss115	PA-2-4G	86.9048
Pss115	PA-3-7D	86.9002
Pss115	PA-2-11B	86.897
Pss115	PA-3-3G	86.8944
Pss115	PA-2-7E	86.8833
Pss115	PA-2-10C	86.8826
Pss115	PA-3-2F	86.8824
Pss115	PA-3-10B	86.8815
Pss115	PA-3-7F	86.8801
Pss115	PA-2-9G	86.8793
Pss115	PA-2-4H	86.8762
Pss115	PA-1-3G	86.8758
Pss115	PA-3-9F	86.8754
Pss115	PA-3-8H	86.8738
Pss115	PA-2-11D	86.8722
Pss115	PA-3-10H	86.8612
Pss115	PA-2-6D	86.856
Pss115	PA-1-4G	86.8551
Pss115	PA-3-9A	86.8542
Pss115	PA-3-4E	86.853
Pss115	PA-2-10E	86.8526
Pss115	PA-3-4D	86.8405
Pss115	PA-2-9E	86.8329
Pss115	PA-3-7A	86.8298
Pss115	PA-2-7G	86.8261
Pss115	PD2766	86.8066
Pss115	PA-3-11B	86.8048
Pss115	CC1583	86.7131
Pss115	CC1557	86.6565
Pss115	ICMP18807	86.5677
Pss115	CC1466	86.5523
Pss115	0788_9	86.3849
Pss115	PDD-32b-74	86.3477
Pss115	RAYR-BL	86.3276
Pss115	BS2732	86.2114
Pss115	BS2731	86.1658
Pss115	CFBP13578	84.1695
Pss115	CFBP13572	84.1166
Pss115	CC1417	84.0315
Pss115	PA-1-12H	83.6246
Pss115	CEB003	82.0315
Pss115	GR12-2	81.8683
Pss115	CFBP13571	81.775
Pss115	CFBP13574	81.762
Pss115	CFBP8779	81.7329
Pss115	CFBP13601	81.7297
Pss115	CFBP8777	81.7002
Pss115	UB246	81.5668
Pss115	GAW0119	81.5328
Pss115	CSZ0324	81.4403
Pss115	CSZ0137	81.4068
Pss115	CCE0118	81.3122
Pss115	Riq4	80.9739
Pss115	PA-1-3B	80.81
Pss115	PA-4-7F	80.7967
Pss115	PA-6-3H	80.7829
Pss115	PA-6-8G	80.7794
Pss115	PA-6-9A	80.7718
Pss115	PA-6-8C	80.7416
Pss115	PA-6-9D	80.6912
Pss115	PA-6-8E	80.6527
Pss115	ICMP14479	80.6059
Pss115	PA-1-7C	80.4509
Pss16QsV	Pss16QsV	100
Pss16QsV	Pss115	99.9977
Pss16QsV	CFBP4215	98.8824
Pss16QsV	PssA1M163	98.8792
Pss16QsV	2339	98.8359
Pss16QsV	2340	98.7158
Pss16QsV	ISPaVe037	95.3507
Pss16QsV	SZ47	95.3218
Pss16QsV	CRAFRU12	95.3165
Pss16QsV	R10.79	95.3046
Pss16QsV	PA-5-3G	95.3045
Pss16QsV	7928A	95.3016
Pss16QsV	7928C	95.286
Pss16QsV	7969	95.2665
Pss16QsV	PA-5-3F	95.2348
Pss16QsV	ISPaVe013	95.2049
Pss16QsV	Erdemli_2015_6	95.1138
Pss16QsV	Erdemli_6	95.0863
Pss16QsV	PP1	95.084
Pss16QsV	ICMP4122	95.0799
Pss16QsV	Dortyol_2015_6	95.0797
Pss16QsV	Tule230	95.0727
Pss16QsV	Yuregir_1	95.0659
Pss16QsV	ICMP2788	95.059
Pss16QsV	1456A	95.0582
Pss16QsV	CC440	95.0536
Pss16QsV	895A	95.0503
Pss16QsV	Erdemli_5	95.0496
Pss16QsV	SV921	95.0496
Pss16QsV	P108	95.0478
Pss16QsV	Sevgi_fide_PST	95.0471
Pss16QsV	H5E3	95.043
Pss16QsV	41a	95.0415
Pss16QsV	203	95.036
Pss16QsV	ICMP4433	95.0312
Pss16QsV	Alf3	95.0294
Pss16QsV	B576	95.0271
Pss16QsV	Yuregir_4	95.0237
Pss16QsV	1188_1	95.0232
Pss16QsV	ICMP3947	95.0224
Pss16QsV	202	95.0216
Pss16QsV	R6a	95.0201
Pss16QsV	U643	95.0199
Pss16QsV	ICMP5011	95.0192
Pss16QsV	Susan2139	95.0177
Pss16QsV	Erzin_1	95.0147
Pss16QsV	ICMP3023	95.0134
Pss16QsV	ICMP4917	95.0131
Pss16QsV	BS0292	95.013
Pss16QsV	Susan762	95.0125
Pss16QsV	RCY_3a	95.0097
Pss16QsV	Erdemli_2015_4	95.0097
Pss16QsV	Erzin_2	95.0091
Pss16QsV	H6E5	95.0078
Pss16QsV	Dortyol_6	95.0071
Pss16QsV	ICMP11168	94.9977
Pss16QsV	Eng_1a_1r	94.9967
Pss16QsV	555	94.9945
Pss16QsV	Erdemli_3	94.9935
Pss16QsV	Kozan_2015_2	94.9903
Pss16QsV	BS3825	94.9892
Pss16QsV	ICMP459	94.9881
Pss16QsV	Kozan_2015_1	94.9857
Pss16QsV	ICMP4967	94.9852
Pss16QsV	Dortyol_5	94.9826
Pss16QsV	5264	94.9789
Pss16QsV	RM.P20	94.9784
Pss16QsV	ICMP8813	94.9781
Pss16QsV	3023	94.9772
Pss16QsV	Kavun_2_2r	94.9735
Pss16QsV	BRIP34881	94.9718
Pss16QsV	SHV323	94.9684
Pss16QsV	KF529	94.9676
Pss16QsV	Kavun_7_1r	94.9658
Pss16QsV	ICMP3946	94.9637
Pss16QsV	SV1599	94.9632
Pss16QsV	BS3827	94.9604
Pss16QsV	PA-1-11E	94.9603
Pss16QsV	PA-1-11G	94.9595
Pss16QsV	Dortyol_1	94.9585
Pss16QsV	Tule1434	94.9548
Pss16QsV	LMC.P80	94.9541
Pss16QsV	PA-1-11C	94.9538
Pss16QsV	StP26	94.9537
Pss16QsV	BS3829	94.9489
Pss16QsV	554	94.9459
Pss16QsV	LMG5095	94.9457
Pss16QsV	ICMP4394	94.9423
Pss16QsV	CC1543	94.942
Pss16QsV	CRAFRU11	94.937
Pss16QsV	PA-1-11B	94.937
Pss16QsV	Dr_447_1	94.9369
Pss16QsV	PslA1M171	94.934
Pss16QsV	SHV1866	94.9325
Pss16QsV	PA-2-3C	94.9324
Pss16QsV	MB03	94.9237
Pss16QsV	Pss9656	94.9207
Pss16QsV	CC1458	94.9182
Pss16QsV	B64	94.9126
Pss16QsV	538	94.9117
Pss16QsV	BRIP34876	94.9094
Pss16QsV	SM	94.8997
Pss16QsV	545	94.8916
Pss16QsV	Karpuz_1_hishtil_c	94.8857
Pss16QsV	548	94.8682
Pss16QsV	Karpuz_1_hishtil_b	94.8661
Pss16QsV	Karpuz_1_hishtil_d	94.8619
Pss16QsV	ZUM3584	94.8605
Pss16QsV	LMC.P10	94.8603
Pss16QsV	Karpuz_1_hishtil_a	94.8569
Pss16QsV	P139	94.8554
Pss16QsV	P113	94.8543
Pss16QsV	2507	94.8486
Pss16QsV	1845	94.8452
Pss16QsV	13-140A	94.8433
Pss16QsV	P121	94.8413
Pss16QsV	P12831	94.8404
Pss16QsV	P12855	94.8368
Pss16QsV	14-32	94.8365
Pss16QsV	P12854	94.8346
Pss16QsV	P12832	94.8316
Pss16QsV	13-509A	94.8249
Pss16QsV	P127	94.8242
Pss16QsV	14-Gil	94.8226
Pss16QsV	P12857	94.8211
Pss16QsV	P118	94.8203
Pss16QsV	PS711	94.8192
Pss16QsV	CC457	94.8096
Pss16QsV	HS191	94.8093
Pss16QsV	13-C2	94.8082
Pss16QsV	14-410	94.8062
Pss16QsV	P123	94.7928
Pss16QsV	LP217a	94.7703
Pss16QsV	540	94.7676
Pss16QsV	ICMP11935	94.7244
Pss16QsV	13-630A	94.6595
Pss16QsV	ICMP4040	94.6432
Pss16QsV	ICMP4048	94.5726
Pss16QsV	DAR77789	94.5048
Pss16QsV	ICMP4050	94.4898
Pss16QsV	psy100	94.481
Pss16QsV	PsA1M246	94.4805
Pss16QsV	UMAF2600	94.4719
Pss16QsV	UMAF0273	94.4716
Pss16QsV	UMAF1003	94.4651
Pss16QsV	BRIP39023	94.4631
Pss16QsV	UMAF1013	94.458
Pss16QsV	ICMP9850	94.455
Pss16QsV	A2	94.451
Pss16QsV	UMAF7000	94.4501
Pss16QsV	UMAF0176	94.4473
Pss16QsV	UMAF2016	94.4465
Pss16QsV	LP868.1a	94.4408
Pss16QsV	G733	94.4391
Pss16QsV	Eng_1d_2sap2r	94.4366
Pss16QsV	UMAF2815	94.4327
Pss16QsV	UMAF0158	94.4206
Pss16QsV	13-429	94.418
Pss16QsV	UMAF0170	94.4169
Pss16QsV	260-02	94.4153
Pss16QsV	UMAF0081	94.4107
Pss16QsV	ICMP9852	94.4101
Pss16QsV	UMAF0049	94.4093
Pss16QsV	EPS17A	94.4088
Pss16QsV	UMAF0297	94.4066
Pss16QsV	UMAF1029	94.4039
Pss16QsV	13-139B	94.3986
Pss16QsV	UMAF0271	94.3968
Pss16QsV	UMAF2801	94.3962
Pss16QsV	UMAF0291	94.3953
Pss16QsV	31R1	94.3924
Pss16QsV	CAS02	94.3918
Pss16QsV	LP221b	94.391
Pss16QsV	Eng_1a_2r	94.3822
Pss16QsV	Eng_yaprak1a	94.3762
Pss16QsV	03-19A	94.3758
Pss16QsV	200-1	94.3752
Pss16QsV	RM.P66	94.3733
Pss16QsV	BS2122	94.3696
Pss16QsV	ZUM3984	94.3645
Pss16QsV	KN2.a.3	94.3633
Pss16QsV	UMAF2044	94.3584
Pss16QsV	Knox652c	94.3522
Pss16QsV	BS2121	94.35
Pss16QsV	UMAF3028	94.3307
Pss16QsV	ICMP9851	94.3296
Pss16QsV	Knox623a	94.2251
Pss16QsV	642	94.0451
Pss16QsV	ICMP17525	89.6788
Pss16QsV	ICMP9756	89.6732
Pss16QsV	ICMP13929	89.6431
Pss16QsV	ICMP19589	89.5761
Pss16QsV	ICMP19198	89.5651
Pss16QsV	ICMP9757	89.5441
Pss16QsV	ICMP19498	89.5438
Pss16QsV	ICMP17524	89.5354
Pss16QsV	CFBP3840	89.5331
Pss16QsV	ICMP13650	89.4866
Pss16QsV	CFBP6109	89.4837
Pss16QsV	ICMP9419	89.3381
Pss16QsV	ICMP19104	87.3092
Pss16QsV	ICMP19097	87.3027
Pss16QsV	PsaNZ-65	87.2963
Pss16QsV	C15	87.2955
Pss16QsV	MAFF212104	87.2936
Pss16QsV	Guizhou_G25	87.2874
Pss16QsV	CC1630	87.2832
Pss16QsV	M256	87.2813
Pss16QsV	ICMP19068	87.2811
Pss16QsV	PsaNZ-63	87.2782
Pss16QsV	CT_2_2	87.2748
Pss16QsV	MAFF212111	87.2744
Pss16QsV	SeraOz_1_1r	87.2737
Pss16QsV	MAFF212138	87.2726
Pss16QsV	ICMP18744	87.2705
Pss16QsV	S14	87.2697
Pss16QsV	C18	87.2655
Pss16QsV	IPV-BO-8893	87.2651
Pss16QsV	J6	87.2645
Pss16QsV	TP6-1	87.2642
Pss16QsV	ICMP19455	87.2638
Pss16QsV	PsaNZ-62	87.263
Pss16QsV	5271	87.2618
Pss16QsV	MAFF212141	87.2607
Pss16QsV	PsaNZ-64	87.2594
Pss16QsV	MAFF212211	87.2587
Pss16QsV	1404	87.2573
Pss16QsV	C67	87.2568
Pss16QsV	Guizhou_G1	87.2554
Pss16QsV	ICMP19439	87.2544
Pss16QsV	Guizhou_G35	87.254
Pss16QsV	NZ59	87.2533
Pss16QsV	ICMP19073	87.253
Pss16QsV	PsaJA12	87.253
Pss16QsV	J4	87.2526
Pss16QsV	Fukuoka1	87.2513
Pss16QsV	BS2900	87.2508
Pss16QsV	S2	87.2501
Pss16QsV	ICMP18800	87.2488
Pss16QsV	C75	87.2488
Pss16QsV	PsaNZ-66	87.2487
Pss16QsV	S21	87.2474
Pss16QsV	NZ46	87.2473
Pss16QsV	Ozgur_Er	87.247
Pss16QsV	TP1	87.2466
Pss16QsV	MAFF212134	87.2458
Pss16QsV	NZ40	87.2454
Pss16QsV	IPV-BO-9286	87.2444
Pss16QsV	ICMP11292	87.2412
Pss16QsV	C13	87.2386
Pss16QsV	MAFF212109	87.2377
Pss16QsV	M401	87.2374
Pss16QsV	C30	87.236
Pss16QsV	NZ35	87.2359
Pss16QsV	NZ54	87.2359
Pss16QsV	ICMP19102	87.2358
Pss16QsV	NZ43	87.2345
Pss16QsV	NZ39	87.2345
Pss16QsV	C62	87.234
Pss16QsV	NZ49	87.2335
Pss16QsV	S23	87.2316
Pss16QsV	C74	87.2309
Pss16QsV	C26	87.2309
Pss16QsV	C66	87.2309
Pss16QsV	Dom_ilknur	87.2303
Pss16QsV	C16	87.2295
Pss16QsV	CFBP7286	87.2276
Pss16QsV	NZ48	87.2269
Pss16QsV	ICMP8406	87.2265
Pss16QsV	ICMP19103	87.2239
Pss16QsV	C68	87.2239
Pss16QsV	NZ41	87.2236
Pss16QsV	NZ42	87.2223
Pss16QsV	M227	87.2212
Pss16QsV	ICMP3923	87.2207
Pss16QsV	MAFF212206	87.2206
Pss16QsV	C3	87.2198
Pss16QsV	C29	87.2184
Pss16QsV	Dom_Pst_2017	87.2181
Pss16QsV	H2a	87.2169
Pss16QsV	J38	87.2144
Pss16QsV	C69	87.2134
Pss16QsV	PA-5-6C	87.2124
Pss16QsV	C31	87.2116
Pss16QsV	KW41	87.2116
Pss16QsV	NZ47	87.2111
Pss16QsV	Ps25	87.211
Pss16QsV	Psa127771	87.211
Pss16QsV	K5	87.2109
Pss16QsV	ICMP9855	87.2102
Pss16QsV	C14	87.2097
Pss16QsV	NZ38	87.2094
Pss16QsV	IPV-BO-9312	87.2093
Pss16QsV	CH2010-6	87.2089
Pss16QsV	NZ37	87.2077
Pss16QsV	C10	87.2075
Pss16QsV	CRAFRU8.43	87.2066
Pss16QsV	C48	87.2044
Pss16QsV	Cl-PS-15	87.2035
Pss16QsV	ICMP18801	87.2028
Pss16QsV	CFBP3846	87.2026
Pss16QsV	ICMP3934	87.1986
Pss16QsV	C11	87.1978
Pss16QsV	C24	87.196
Pss16QsV	Cl-PS-12	87.1958
Pss16QsV	K4	87.1958
Pss16QsV	ICMP18804	87.1952
Pss16QsV	MAFF212171	87.194
Pss16QsV	C17	87.1938
Pss16QsV	C28	87.192
Pss16QsV	K6	87.1906
Pss16QsV	Psa105743	87.1905
Pss16QsV	CC1559	87.187
Pss16QsV	A7386	87.1858
Pss16QsV	CFBP8039	87.1842
Pss16QsV	MAFF212054	87.1839
Pss16QsV	C27	87.1837
Pss16QsV	MAFF212101	87.1836
Pss16QsV	Guizhou_G40	87.1832
Pss16QsV	C54	87.182
Pss16QsV	ICMP19098	87.1817
Pss16QsV	ICMP18806	87.181
Pss16QsV	CFBP8161	87.1797
Pss16QsV	ICMP18884	87.1787
Pss16QsV	K7	87.1768
Pss16QsV	CC1544	87.1766
Pss16QsV	C73	87.1756
Pss16QsV	C70	87.1729
Pss16QsV	MAFF212156	87.1718
Pss16QsV	NZ-45	87.1703
Pss16QsV	NZ-47	87.1698
Pss16QsV	CFBP8180	87.169
Pss16QsV	Shaanxi_M228	87.1681
Pss16QsV	ICMP19497	87.166
Pss16QsV	C12	87.1651
Pss16QsV	P155	87.1645
Pss16QsV	CFBP8160	87.1604
Pss16QsV	ICMP16928	87.1592
Pss16QsV	PA459	87.1581
Pss16QsV	MAFF212172	87.1574
Pss16QsV	NZ45	87.1483
Pss16QsV	ICMP19100	87.145
Pss16QsV	ICMP19071	87.144
Pss16QsV	ICMP9617	87.1429
Pss16QsV	ICMP18803	87.1388
Pss16QsV	CFBP8043	87.1386
Pss16QsV	ICMP19099	87.1377
Pss16QsV	ICMP19072	87.1377
Pss16QsV	ICMP18802	87.1355
Pss16QsV	M302091	87.135
Pss16QsV	ICMP19094	87.1334
Pss16QsV	ICMP18886	87.1079
Pss16QsV	ICMP18883	87.0963
Pss16QsV	ICMP19074	87.0957
Pss16QsV	USA007	87.0946
Pss16QsV	MAFF212063	87.0762
Pss16QsV	MAFF613020	87.051
Pss16QsV	ICMP19079	87.0326
Pss16QsV	ICMP9853	87.0214
Pss16QsV	PA-2-7C	87.0056
Pss16QsV	ICMP19095	87.0014
Pss16QsV	PA-2-5A	87.0001
Pss16QsV	PA-3-2D	86.9977
Pss16QsV	PA-2-6C	86.9946
Pss16QsV	PA-2-10C	86.9922
Pss16QsV	PA-2-8C	86.9849
Pss16QsV	PA-2-4G	86.9837
Pss16QsV	PA-3-1G	86.9733
Pss16QsV	PA-3-4D	86.9696
Pss16QsV	PA-3-10B	86.9567
Pss16QsV	PA-1-4C	86.9505
Pss16QsV	PA-2-4H	86.9498
Pss16QsV	PA-3-7F	86.9397
Pss16QsV	PA-1-4G	86.9382
Pss16QsV	PA-2-7E	86.9373
Pss16QsV	PA-3-3G	86.9307
Pss16QsV	PA-3-7D	86.9303
Pss16QsV	PA-3-10H	86.9299
Pss16QsV	PA-2-11B	86.9285
Pss16QsV	PA-3-2F	86.9194
Pss16QsV	PA-3-9F	86.9177
Pss16QsV	PA-2-9G	86.9117
Pss16QsV	PA-3-9A	86.9073
Pss16QsV	PA-3-8H	86.9055
Pss16QsV	PA-3-4E	86.9051
Pss16QsV	PA-2-10E	86.9028
Pss16QsV	PA-2-11D	86.9002
Pss16QsV	PA-2-6D	86.894
Pss16QsV	PA-2-9E	86.8917
Pss16QsV	PA-1-3G	86.8869
Pss16QsV	PD2766	86.8842
Pss16QsV	PA-3-7A	86.8656
Pss16QsV	PA-2-7G	86.8594
Pss16QsV	PA-3-11B	86.8166
Pss16QsV	CC1583	86.8021
Pss16QsV	CC1557	86.66
Pss16QsV	CC1466	86.6174
Pss16QsV	ICMP18807	86.6122
Pss16QsV	PDD-32b-74	86.4431
Pss16QsV	0788_9	86.3965
Pss16QsV	RAYR-BL	86.3825
Pss16QsV	BS2731	86.2571
Pss16QsV	BS2732	86.2169
Pss16QsV	CFBP13572	84.1745
Pss16QsV	CFBP13578	84.1709
Pss16QsV	CC1417	84.098
Pss16QsV	PA-1-12H	83.6425
Pss16QsV	GR12-2	81.9759
Pss16QsV	CEB003	81.9633
Pss16QsV	CFBP13571	81.808
Pss16QsV	CFBP13574	81.7462
Pss16QsV	CFBP13601	81.7395
Pss16QsV	CFBP8777	81.7226
Pss16QsV	CFBP8779	81.7157
Pss16QsV	GAW0119	81.5963
Pss16QsV	UB246	81.5612
Pss16QsV	CSZ0324	81.3562
Pss16QsV	CSZ0137	81.3433
Pss16QsV	CCE0118	81.3039
Pss16QsV	Riq4	80.9515
Pss16QsV	PA-4-7F	80.8746
Pss16QsV	PA-6-9A	80.868
Pss16QsV	PA-1-3B	80.8612
Pss16QsV	PA-6-8G	80.8375
Pss16QsV	PA-6-3H	80.7933
Pss16QsV	PA-6-9D	80.7923
Pss16QsV	PA-6-8C	80.6929
Pss16QsV	PA-6-8E	80.6261
Pss16QsV	ICMP14479	80.598
Pss16QsV	PA-1-7C	80.4645
psy100	psy100	100
psy100	260-02	99.1393
psy100	UMAF1003	99.1386
psy100	UMAF7000	99.1385
psy100	A2	99.123
psy100	EPS17A	99.1111
psy100	LP221b	99.099
psy100	LP868.1a	99.0987
psy100	UMAF0176	99.096
psy100	Knox652c	99.0949
psy100	BRIP39023	99.0946
psy100	RM.P66	99.0929
psy100	G733	99.0907
psy100	ICMP9852	99.0828
psy100	PsA1M246	99.0769
psy100	UMAF2044	99.0756
psy100	UMAF3028	99.0747
psy100	UMAF0049	99.0739
psy100	UMAF0291	99.0709
psy100	UMAF0297	99.0608
psy100	UMAF0081	99.0569
psy100	UMAF0271	99.0539
psy100	UMAF1013	99.0519
psy100	UMAF0158	99.0481
psy100	UMAF2815	99.0451
psy100	UMAF1029	99.0439
psy100	UMAF2801	99.0428
psy100	UMAF2016	99.0383
psy100	UMAF0273	99.0297
psy100	UMAF0170	99.0238
psy100	31R1	99.004
psy100	CAS02	98.9864
psy100	KN2.a.3	98.9656
psy100	DAR77789	98.9547
psy100	UMAF2600	98.9469
psy100	ICMP9851	98.9433
psy100	Knox623a	98.8929
psy100	ICMP9850	98.8891
psy100	03-19A	98.8696
psy100	13-139B	98.8615
psy100	13-429	98.8477
psy100	200-1	98.8364
psy100	Eng_1a_2r	98.8256
psy100	Eng_yaprak1a	98.8216
psy100	ZUM3984	98.8083
psy100	BS2122	98.8052
psy100	Eng_1d_2sap2r	98.8043
psy100	BS2121	98.7952
psy100	ICMP4040	98.6034
psy100	ICMP4048	98.5196
psy100	ICMP4050	98.4559
psy100	HS191	95.9343
psy100	Karpuz_1_hishtil_d	95.7995
psy100	Karpuz_1_hishtil_b	95.7716
psy100	Karpuz_1_hishtil_a	95.763
psy100	ZUM3584	95.7623
psy100	14-32	95.7467
psy100	Karpuz_1_hishtil_c	95.7391
psy100	14-410	95.7273
psy100	CC457	95.7253
psy100	P12857	95.7248
psy100	13-140A	95.7242
psy100	P12831	95.7167
psy100	13-C2	95.7112
psy100	P12832	95.7025
psy100	P12855	95.6998
psy100	13-509A	95.6876
psy100	PS711	95.6873
psy100	P127	95.6865
psy100	P118	95.6861
psy100	P123	95.6839
psy100	P113	95.6823
psy100	P12854	95.6814
psy100	14-Gil	95.6745
psy100	P139	95.6734
psy100	P121	95.6691
psy100	13-630A	95.61
psy100	7928C	95.0918
psy100	R10.79	95.0858
psy100	SZ47	95.0479
psy100	ISPaVe037	95.0431
psy100	7969	95.0403
psy100	7928A	95.0214
psy100	CRAFRU12	95.0018
psy100	PA-5-3F	94.9889
psy100	ISPaVe013	94.9875
psy100	PA-5-3G	94.9095
psy100	Susan2139	94.6943
psy100	U643	94.6526
psy100	203	94.6377
psy100	ICMP2788	94.6359
psy100	ICMP4122	94.6327
psy100	Sevgi_fide_PST	94.6321
psy100	41a	94.631
psy100	PP1	94.6303
psy100	202	94.6303
psy100	Tule230	94.6279
psy100	1456A	94.6248
psy100	ICMP3946	94.6213
psy100	BS3827	94.6151
psy100	ICMP4433	94.6122
psy100	SV921	94.611
psy100	RM.P20	94.6107
psy100	ICMP3947	94.6094
psy100	Kavun_2_2r	94.6064
psy100	H5E3	94.6063
psy100	Kavun_7_1r	94.6042
psy100	5264	94.6042
psy100	Erdemli_2015_4	94.6029
psy100	Erdemli_2015_6	94.6029
psy100	StP26	94.5991
psy100	Alf3	94.5986
psy100	KF529	94.5936
psy100	P108	94.5894
psy100	Erdemli_6	94.5874
psy100	554	94.5851
psy100	R6a	94.5839
psy100	BS3829	94.5835
psy100	H6E5	94.5824
psy100	Erdemli_5	94.5809
psy100	PA-2-3C	94.5807
psy100	ICMP8813	94.5795
psy100	Erzin_2	94.5793
psy100	CC1458	94.5791
psy100	PslA1M171	94.5769
psy100	ICMP11168	94.5762
psy100	Dortyol_6	94.5761
psy100	Pss9656	94.5759
psy100	BS0292	94.5738
psy100	RCY_3a	94.5721
psy100	Yuregir_4	94.5717
psy100	B576	94.5706
psy100	Dortyol_2015_6	94.5694
psy100	PA-1-11E	94.5691
psy100	SV1599	94.5687
psy100	BS3825	94.5677
psy100	ICMP459	94.5671
psy100	Erzin_1	94.5661
psy100	Dortyol_5	94.563
psy100	1845	94.563
psy100	LMC.P80	94.5628
psy100	895A	94.5613
psy100	ICMP5011	94.5598
psy100	CRAFRU11	94.559
psy100	MB03	94.5563
psy100	Dr_447_1	94.554
psy100	Yuregir_1	94.5539
psy100	LMG5095	94.5533
psy100	ICMP4917	94.5501
psy100	Susan762	94.5492
psy100	3023	94.5464
psy100	Tule1434	94.5459
psy100	SHV1866	94.5412
psy100	BRIP34881	94.5398
psy100	ICMP4394	94.539
psy100	BRIP34876	94.5314
psy100	SHV323	94.5306
psy100	Erdemli_3	94.5297
psy100	B64	94.5293
psy100	CC440	94.5267
psy100	PA-1-11G	94.5241
psy100	538	94.5221
psy100	ICMP3023	94.5212
psy100	555	94.5209
psy100	ICMP4967	94.5198
psy100	Kozan_2015_2	94.5172
psy100	Dortyol_1	94.5151
psy100	1188_1	94.5112
psy100	Kozan_2015_1	94.5079
psy100	CC1543	94.5069
psy100	PA-1-11C	94.5065
psy100	PA-1-11B	94.5001
psy100	Pss115	94.4978
psy100	LMC.P10	94.4918
psy100	2507	94.4885
psy100	545	94.4867
psy100	LP217a	94.4816
psy100	Eng_1a_1r	94.4757
psy100	Pss16QsV	94.4737
psy100	548	94.4726
psy100	2339	94.4658
psy100	2340	94.4597
psy100	PssA1M163	94.4366
psy100	CFBP4215	94.4359
psy100	SM	94.4332
psy100	540	94.4114
psy100	ICMP11935	94.3885
psy100	642	93.8592
psy100	ICMP9756	90.2568
psy100	ICMP19589	90.2162
psy100	ICMP19198	90.2101
psy100	ICMP19498	90.1892
psy100	ICMP17525	90.1354
psy100	ICMP13929	90.1309
psy100	ICMP9757	90.0902
psy100	CFBP3840	90.0548
psy100	ICMP13650	89.9916
psy100	ICMP17524	89.9889
psy100	CFBP6109	89.8799
psy100	ICMP9419	89.8771
psy100	PsaNZ-63	87.2174
psy100	NZ42	87.1877
psy100	NZ37	87.1835
psy100	J38	87.1831
psy100	PsaNZ-65	87.1818
psy100	NZ47	87.1765
psy100	NZ48	87.1743
psy100	NZ54	87.1724
psy100	ICMP18800	87.1719
psy100	NZ43	87.1714
psy100	CH2010-6	87.1701
psy100	C15	87.1691
psy100	NZ39	87.1661
psy100	C73	87.1652
psy100	PsaNZ-66	87.1624
psy100	NZ59	87.1616
psy100	TP6-1	87.16
psy100	C11	87.1592
psy100	1404	87.1592
psy100	MAFF212211	87.1588
psy100	ICMP18801	87.1582
psy100	NZ49	87.1564
psy100	C28	87.1536
psy100	NZ41	87.1503
psy100	NZ40	87.1498
psy100	C12	87.1486
psy100	BS2900	87.1484
psy100	NZ46	87.1466
psy100	PsaNZ-64	87.1439
psy100	MAFF212111	87.1432
psy100	TP1	87.141
psy100	NZ38	87.1395
psy100	NZ35	87.1371
psy100	C70	87.1262
psy100	C3	87.1206
psy100	MAFF212101	87.1188
psy100	NZ-45	87.117
psy100	MAFF212171	87.1167
psy100	ICMP19097	87.1111
psy100	C66	87.1101
psy100	MAFF212104	87.1067
psy100	NZ45	87.1062
psy100	C18	87.1026
psy100	CC1630	87.1017
psy100	P155	87.0937
psy100	ICMP19072	87.0883
psy100	ICMP19497	87.088
psy100	MAFF212109	87.0876
psy100	C17	87.0777
psy100	MAFF212138	87.0647
psy100	K4	87.0626
psy100	K6	87.0595
psy100	ICMP19098	87.0575
psy100	ICMP18883	87.0565
psy100	ICMP18744	87.0541
psy100	PA-5-6C	87.0525
psy100	C16	87.0505
psy100	ICMP19073	87.0462
psy100	K5	87.0448
psy100	C68	87.0379
psy100	PsaNZ-62	87.0378
psy100	MAFF212134	87.0367
psy100	PA459	87.036
psy100	C13	87.0344
psy100	M256	87.0284
psy100	Guizhou_G40	87.0283
psy100	MAFF212141	87.0278
psy100	C67	87.0275
psy100	C30	87.0272
psy100	MAFF212156	87.0272
psy100	ICMP19455	87.0266
psy100	Dom_Pst_2017	87.0263
psy100	CT_2_2	87.0262
psy100	ICMP18884	87.0255
psy100	C54	87.0251
psy100	C10	87.0249
psy100	C62	87.0229
psy100	Dom_ilknur	87.0213
psy100	C69	87.0199
psy100	ICMP19071	87.0183
psy100	C75	87.0175
psy100	K7	87.0168
psy100	Fukuoka1	87.0166
psy100	ICMP19103	87.0165
psy100	ICMP19102	87.0154
psy100	M227	87.0142
psy100	C24	87.014
psy100	H2a	87.0137
psy100	Ozgur_Er	87.0099
psy100	C14	87.0094
psy100	C29	87.0047
psy100	CFBP8043	87.0044
psy100	C31	87.0041
psy100	C74	87.0026
psy100	J6	87.002
psy100	ICMP19100	87.0012
psy100	A7386	87
psy100	ICMP19104	86.9995
psy100	IPV-BO-9286	86.9995
psy100	Guizhou_G35	86.9995
psy100	C48	86.9985
psy100	CFBP7286	86.9959
psy100	ICMP19068	86.9958
psy100	ICMP18886	86.9957
psy100	ICMP19439	86.99
psy100	C26	86.9879
psy100	5271	86.9864
psy100	Ps25	86.9863
psy100	MAFF212054	86.9861
psy100	Guizhou_G1	86.9856
psy100	Guizhou_G25	86.9856
psy100	S14	86.9844
psy100	Cl-PS-12	86.983
psy100	ICMP11292	86.9812
psy100	MAFF212172	86.9812
psy100	CFBP8039	86.98
psy100	J4	86.9795
psy100	SeraOz_1_1r	86.9788
psy100	S23	86.9785
psy100	C27	86.9761
psy100	ICMP3934	86.9753
psy100	ICMP19074	86.9688
psy100	ICMP16928	86.9672
psy100	S21	86.9656
psy100	CFBP8160	86.965
psy100	Psa127771	86.9632
psy100	Cl-PS-15	86.9628
psy100	S2	86.9602
psy100	PsaJA12	86.9578
psy100	ICMP3923	86.9577
psy100	M401	86.9566
psy100	CFBP8180	86.9553
psy100	CFBP8161	86.9548
psy100	Shaanxi_M228	86.954
psy100	IPV-BO-9312	86.9537
psy100	ICMP8406	86.951
psy100	ICMP18803	86.9496
psy100	KW41	86.9491
psy100	ICMP9855	86.9474
psy100	IPV-BO-8893	86.9457
psy100	ICMP18804	86.9442
psy100	ICMP19099	86.9427
psy100	ICMP18806	86.9422
psy100	CC1559	86.9394
psy100	Psa105743	86.9331
psy100	ICMP19094	86.9301
psy100	CRAFRU8.43	86.9207
psy100	USA007	86.9198
psy100	MAFF212206	86.9164
psy100	ICMP9853	86.9141
psy100	M302091	86.9139
psy100	MAFF212063	86.8964
psy100	ICMP18802	86.8924
psy100	CC1544	86.891
psy100	ICMP9617	86.8815
psy100	CFBP3846	86.8796
psy100	NZ-47	86.8646
psy100	MAFF613020	86.8617
psy100	ICMP19095	86.8253
psy100	PA-2-5A	86.7502
psy100	PA-3-1G	86.7497
psy100	PA-2-10C	86.7336
psy100	PA-2-6C	86.7311
psy100	PA-1-3G	86.7291
psy100	PA-2-8C	86.7255
psy100	PA-3-2D	86.7241
psy100	PA-3-7A	86.7168
psy100	PA-3-4D	86.7131
psy100	PA-1-4G	86.7083
psy100	PA-3-10B	86.7072
psy100	PA-2-6D	86.7064
psy100	PA-2-4H	86.7059
psy100	PA-2-7C	86.701
psy100	PA-3-2F	86.7004
psy100	PA-2-4G	86.6982
psy100	PA-3-7F	86.6942
psy100	PA-2-7G	86.6839
psy100	PA-3-10H	86.678
psy100	PA-2-11B	86.6741
psy100	PA-2-9G	86.6737
psy100	PA-1-4C	86.6718
psy100	PA-2-11D	86.6705
psy100	PA-3-9F	86.6694
psy100	PA-3-8H	86.6686
psy100	PD2766	86.6681
psy100	PA-3-3G	86.6666
psy100	PA-2-10E	86.6635
psy100	PA-3-4E	86.6548
psy100	PA-3-11B	86.6512
psy100	PA-3-7D	86.6493
psy100	PA-3-9A	86.6473
psy100	ICMP18807	86.6431
psy100	PA-2-7E	86.6377
psy100	PA-2-9E	86.6345
psy100	CC1583	86.6072
psy100	ICMP19079	86.6034
psy100	CC1557	86.3587
psy100	CC1466	86.2896
psy100	PDD-32b-74	86.2722
psy100	0788_9	86.1461
psy100	RAYR-BL	86.1431
psy100	BS2731	86.0455
psy100	BS2732	86.0379
psy100	CFBP13572	84.2889
psy100	CC1417	84.0563
psy100	CFBP13578	83.9946
psy100	PA-1-12H	83.6284
psy100	CEB003	81.929
psy100	GR12-2	81.8384
psy100	GAW0119	81.5726
psy100	CFBP8777	81.458
psy100	CFBP13571	81.4523
psy100	CFBP13574	81.4336
psy100	CFBP13601	81.4145
psy100	CFBP8779	81.407
psy100	CSZ0137	81.3719
psy100	UB246	81.3302
psy100	CSZ0324	81.3286
psy100	CCE0118	81.2335
psy100	PA-1-3B	80.8162
psy100	PA-6-8E	80.8101
psy100	PA-6-8C	80.8099
psy100	Riq4	80.8017
psy100	PA-4-7F	80.6152
psy100	PA-6-9D	80.6078
psy100	PA-6-3H	80.5981
psy100	ICMP14479	80.5904
psy100	PA-6-8G	80.5719
psy100	PA-6-9A	80.5406
psy100	PA-1-7C	80.3035
03-19A	03-19A	100
03-19A	200-1	99.9728
03-19A	Eng_yaprak1a	99.8397
03-19A	Eng_1d_2sap2r	99.8387
03-19A	Eng_1a_2r	99.8212
03-19A	BS2122	99.8094
03-19A	ZUM3984	99.7981
03-19A	BS2121	99.7953
03-19A	13-139B	98.9819
03-19A	13-429	98.9676
03-19A	PsA1M246	98.9486
03-19A	LP221b	98.9433
03-19A	UMAF2016	98.9379
03-19A	UMAF0170	98.9285
03-19A	UMAF7000	98.9135
03-19A	260-02	98.8979
03-19A	G733	98.8921
03-19A	UMAF2801	98.8904
03-19A	UMAF0081	98.887
03-19A	A2	98.8863
03-19A	UMAF0271	98.8849
03-19A	ICMP9852	98.8813
03-19A	EPS17A	98.8809
03-19A	Knox652c	98.8797
03-19A	UMAF0049	98.8788
03-19A	psy100	98.8678
03-19A	DAR77789	98.8414
03-19A	UMAF0176	98.8388
03-19A	UMAF1003	98.8355
03-19A	UMAF2815	98.8354
03-19A	UMAF2044	98.8351
03-19A	LP868.1a	98.833
03-19A	KN2.a.3	98.8318
03-19A	UMAF0297	98.8185
03-19A	BRIP39023	98.7952
03-19A	UMAF3028	98.7889
03-19A	ICMP9851	98.7885
03-19A	UMAF0291	98.7842
03-19A	RM.P66	98.7619
03-19A	UMAF2600	98.7593
03-19A	UMAF1029	98.7548
03-19A	UMAF1013	98.7194
03-19A	31R1	98.7158
03-19A	ICMP9850	98.7069
03-19A	Knox623a	98.7062
03-19A	UMAF0273	98.7031
03-19A	UMAF0158	98.7007
03-19A	CAS02	98.6464
03-19A	ICMP4040	98.4137
03-19A	ICMP4048	98.331
03-19A	ICMP4050	98.2754
03-19A	HS191	96.0972
03-19A	14-32	95.9757
03-19A	13-140A	95.9625
03-19A	Karpuz_1_hishtil_c	95.9527
03-19A	13-C2	95.9485
03-19A	Karpuz_1_hishtil_d	95.942
03-19A	14-410	95.9396
03-19A	ZUM3584	95.9329
03-19A	P12857	95.9249
03-19A	Karpuz_1_hishtil_b	95.9224
03-19A	14-Gil	95.9224
03-19A	P12854	95.922
03-19A	Karpuz_1_hishtil_a	95.9132
03-19A	P12855	95.9005
03-19A	P121	95.893
03-19A	PS711	95.8905
03-19A	P127	95.8858
03-19A	P113	95.8798
03-19A	P12832	95.8795
03-19A	P139	95.8784
03-19A	P118	95.8709
03-19A	13-509A	95.8688
03-19A	P12831	95.8649
03-19A	P123	95.8601
03-19A	13-630A	95.8418
03-19A	CC457	95.8299
03-19A	ISPaVe037	95.0921
03-19A	R10.79	95.0225
03-19A	PA-5-3G	95.0032
03-19A	7928C	94.9848
03-19A	ISPaVe013	94.9824
03-19A	7928A	94.979
03-19A	7969	94.9741
03-19A	PA-5-3F	94.9556
03-19A	CRAFRU12	94.9555
03-19A	SZ47	94.944
03-19A	Dortyol_2015_6	94.8155
03-19A	Erdemli_2015_6	94.808
03-19A	Susan762	94.804
03-19A	ICMP459	94.8035
03-19A	B576	94.797
03-19A	P108	94.7953
03-19A	Sevgi_fide_PST	94.7933
03-19A	BS3825	94.7912
03-19A	Kavun_2_2r	94.7906
03-19A	SHV323	94.7904
03-19A	Kavun_7_1r	94.7849
03-19A	Dr_447_1	94.7843
03-19A	SV1599	94.7757
03-19A	CRAFRU11	94.7726
03-19A	BS3827	94.7696
03-19A	StP26	94.7694
03-19A	Pss9656	94.7681
03-19A	SHV1866	94.7669
03-19A	Erdemli_2015_4	94.7639
03-19A	SV921	94.7639
03-19A	Tule230	94.7633
03-19A	Tule1434	94.7621
03-19A	BS0292	94.7615
03-19A	Erzin_2	94.7587
03-19A	RCY_3a	94.7558
03-19A	KF529	94.755
03-19A	Yuregir_4	94.7548
03-19A	Alf3	94.7521
03-19A	BS3829	94.752
03-19A	41a	94.7367
03-19A	Dortyol_5	94.7294
03-19A	Erdemli_6	94.7273
03-19A	LMG5095	94.7256
03-19A	Dortyol_6	94.725
03-19A	CC440	94.7248
03-19A	ICMP11168	94.7236
03-19A	1845	94.7219
03-19A	BRIP34881	94.7212
03-19A	5264	94.7192
03-19A	U643	94.7162
03-19A	Erzin_1	94.7095
03-19A	BRIP34876	94.7066
03-19A	PslA1M171	94.7058
03-19A	Yuregir_1	94.7027
03-19A	ICMP4394	94.7018
03-19A	PA-1-11G	94.6943
03-19A	1188_1	94.6935
03-19A	PA-1-11E	94.6931
03-19A	RM.P20	94.6924
03-19A	MB03	94.6918
03-19A	Susan2139	94.6908
03-19A	PA-1-11B	94.6861
03-19A	ICMP4122	94.6823
03-19A	LMC.P80	94.6799
03-19A	Dortyol_1	94.6778
03-19A	PA-1-11C	94.6767
03-19A	ICMP4967	94.6636
03-19A	Erdemli_3	94.6582
03-19A	B64	94.658
03-19A	ICMP4917	94.6522
03-19A	Erdemli_5	94.6515
03-19A	ICMP8813	94.6485
03-19A	ICMP3947	94.6475
03-19A	Eng_1a_1r	94.6471
03-19A	ICMP5011	94.644
03-19A	CC1458	94.6413
03-19A	ICMP3946	94.6407
03-19A	Kozan_2015_1	94.6368
03-19A	Kozan_2015_2	94.6322
03-19A	538	94.6135
03-19A	LMC.P10	94.6126
03-19A	2507	94.6101
03-19A	PA-2-3C	94.597
03-19A	H5E3	94.5924
03-19A	554	94.5905
03-19A	895A	94.5864
03-19A	ICMP3023	94.5828
03-19A	548	94.5753
03-19A	3023	94.5744
03-19A	202	94.5613
03-19A	203	94.5565
03-19A	1456A	94.5558
03-19A	PP1	94.555
03-19A	CC1543	94.5547
03-19A	SM	94.5333
03-19A	545	94.5282
03-19A	ICMP2788	94.5282
03-19A	LP217a	94.5136
03-19A	ICMP4433	94.5065
03-19A	555	94.5061
03-19A	H6E5	94.4966
03-19A	2339	94.493
03-19A	R6a	94.4882
03-19A	540	94.4575
03-19A	CFBP4215	94.4233
03-19A	2340	94.402
03-19A	PssA1M163	94.3911
03-19A	Pss115	94.3847
03-19A	Pss16QsV	94.3721
03-19A	ICMP11935	94.2502
03-19A	642	93.721
03-19A	ICMP9756	90.2134
03-19A	ICMP19198	90.0811
03-19A	ICMP19589	90.0797
03-19A	ICMP9757	90.0673
03-19A	ICMP17525	90.0553
03-19A	ICMP13929	90.0317
03-19A	CFBP3840	90.0181
03-19A	ICMP19498	89.9996
03-19A	ICMP17524	89.9628
03-19A	CFBP6109	89.8662
03-19A	ICMP13650	89.8585
03-19A	ICMP9419	89.8364
03-19A	PsaNZ-64	87.2122
03-19A	MAFF212111	87.1921
03-19A	PsaNZ-66	87.1871
03-19A	C66	87.1841
03-19A	MAFF212109	87.183
03-19A	PsaNZ-63	87.1815
03-19A	TP6-1	87.1806
03-19A	1404	87.1742
03-19A	NZ37	87.17
03-19A	PA459	87.168
03-19A	J38	87.1665
03-19A	C12	87.1655
03-19A	PsaNZ-65	87.164
03-19A	C11	87.1623
03-19A	MAFF212104	87.1611
03-19A	MAFF212101	87.1555
03-19A	C28	87.1528
03-19A	CH2010-6	87.1526
03-19A	ICMP18801	87.1521
03-19A	NZ35	87.1517
03-19A	NZ39	87.1501
03-19A	NZ40	87.1473
03-19A	NZ47	87.1453
03-19A	TP1	87.144
03-19A	MAFF212211	87.1426
03-19A	NZ42	87.1423
03-19A	ICMP19497	87.1372
03-19A	NZ46	87.1372
03-19A	NZ43	87.1349
03-19A	ICMP18800	87.1347
03-19A	NZ41	87.1345
03-19A	C70	87.1309
03-19A	NZ38	87.1274
03-19A	NZ49	87.125
03-19A	C73	87.1245
03-19A	C15	87.1224
03-19A	C3	87.1207
03-19A	NZ59	87.1199
03-19A	NZ54	87.1166
03-19A	NZ45	87.113
03-19A	NZ-45	87.1116
03-19A	ICMP19097	87.1115
03-19A	NZ48	87.1115
03-19A	CC1630	87.1077
03-19A	ICMP19104	87.1073
03-19A	ICMP9855	87.107
03-19A	ICMP19098	87.0958
03-19A	C17	87.094
03-19A	ICMP19103	87.0934
03-19A	C18	87.0916
03-19A	MAFF212134	87.0864
03-19A	MAFF212141	87.0766
03-19A	MAFF212054	87.0765
03-19A	ICMP19102	87.0729
03-19A	MAFF212138	87.0686
03-19A	MAFF212156	87.0667
03-19A	Guizhou_G35	87.0665
03-19A	CRAFRU8.43	87.0662
03-19A	M256	87.0633
03-19A	ICMP3923	87.059
03-19A	ICMP18884	87.0557
03-19A	ICMP18886	87.055
03-19A	A7386	87.0488
03-19A	CC1559	87.0488
03-19A	C14	87.0488
03-19A	BS2900	87.0477
03-19A	K7	87.0472
03-19A	ICMP18883	87.0448
03-19A	C16	87.0431
03-19A	ICMP11292	87.0418
03-19A	MAFF212171	87.0411
03-19A	5271	87.0409
03-19A	H2a	87.0403
03-19A	KW41	87.038
03-19A	CFBP8043	87.0379
03-19A	ICMP19072	87.0378
03-19A	C10	87.0377
03-19A	IPV-BO-8893	87.0367
03-19A	PsaNZ-62	87.0365
03-19A	MAFF212063	87.0339
03-19A	C75	87.0323
03-19A	C68	87.0323
03-19A	CFBP8160	87.0319
03-19A	C13	87.031
03-19A	C74	87.031
03-19A	C67	87.0308
03-19A	Cl-PS-12	87.0294
03-19A	ICMP19068	87.0281
03-19A	ICMP19099	87.0278
03-19A	C54	87.0236
03-19A	Fukuoka1	87.0234
03-19A	C48	87.0231
03-19A	Guizhou_G25	87.0205
03-19A	ICMP19439	87.0197
03-19A	S14	87.0172
03-19A	S23	87.0165
03-19A	CC1544	87.0126
03-19A	Guizhou_G40	87.0109
03-19A	M227	87.0105
03-19A	IPV-BO-9286	87.0101
03-19A	C29	87.0074
03-19A	ICMP3934	87.0065
03-19A	CFBP8039	87.0057
03-19A	C24	87.0057
03-19A	C30	87.0056
03-19A	Psa127771	87.0047
03-19A	PA-5-6C	87.0046
03-19A	MAFF212172	87.0043
03-19A	Guizhou_G1	87.0035
03-19A	S2	87.0033
03-19A	ICMP19071	87.0017
03-19A	Ozgur_Er	87.0007
03-19A	C31	87.0006
03-19A	USA007	86.999
03-19A	SeraOz_1_1r	86.9989
03-19A	C26	86.9979
03-19A	ICMP19455	86.9975
03-19A	Cl-PS-15	86.9971
03-19A	S21	86.996
03-19A	IPV-BO-9312	86.9956
03-19A	C69	86.9942
03-19A	CFBP7286	86.9935
03-19A	J6	86.9929
03-19A	C62	86.9927
03-19A	ICMP19073	86.9926
03-19A	P155	86.9913
03-19A	Shaanxi_M228	86.9893
03-19A	K4	86.989
03-19A	Psa105743	86.9887
03-19A	MAFF212206	86.9882
03-19A	CFBP8180	86.9879
03-19A	ICMP8406	86.9867
03-19A	K6	86.9856
03-19A	ICMP19074	86.9843
03-19A	K5	86.9823
03-19A	M401	86.9808
03-19A	PsaJA12	86.9769
03-19A	J4	86.9742
03-19A	ICMP18806	86.9728
03-19A	ICMP19094	86.9725
03-19A	ICMP18804	86.9659
03-19A	M302091	86.9643
03-19A	CT_2_2	86.9636
03-19A	ICMP18744	86.963
03-19A	C27	86.963
03-19A	CFBP8161	86.9602
03-19A	Ps25	86.9601
03-19A	Dom_Pst_2017	86.9542
03-19A	ICMP19100	86.9401
03-19A	ICMP9617	86.9369
03-19A	ICMP16928	86.9226
03-19A	ICMP9853	86.9152
03-19A	Dom_ilknur	86.9148
03-19A	CFBP3846	86.9097
03-19A	MAFF613020	86.9053
03-19A	NZ-47	86.9008
03-19A	ICMP18802	86.8885
03-19A	ICMP19095	86.8771
03-19A	ICMP18803	86.8701
03-19A	PA-2-10C	86.7818
03-19A	PA-2-7C	86.7802
03-19A	ICMP19079	86.7667
03-19A	PA-1-4C	86.76
03-19A	PA-2-5A	86.7475
03-19A	PA-1-3G	86.7466
03-19A	PA-2-8C	86.7379
03-19A	PA-3-4D	86.7357
03-19A	PA-3-9F	86.7282
03-19A	PA-3-1G	86.7268
03-19A	PA-2-6C	86.7267
03-19A	PA-2-9G	86.7265
03-19A	PA-1-4G	86.7238
03-19A	PA-2-4H	86.7219
03-19A	PA-3-3G	86.7194
03-19A	PA-2-4G	86.7172
03-19A	PA-3-2F	86.7157
03-19A	PA-2-7G	86.7153
03-19A	PA-3-2D	86.7151
03-19A	PA-3-9A	86.7131
03-19A	PA-3-7F	86.711
03-19A	PA-3-10B	86.7109
03-19A	PA-2-6D	86.709
03-19A	PA-2-9E	86.7034
03-19A	PA-3-8H	86.6977
03-19A	PA-3-10H	86.6896
03-19A	PA-3-7A	86.6843
03-19A	PA-2-7E	86.6776
03-19A	PA-3-4E	86.6766
03-19A	PA-2-11D	86.6714
03-19A	PA-3-7D	86.6713
03-19A	PA-2-10E	86.6416
03-19A	PA-2-11B	86.6396
03-19A	PA-3-11B	86.6212
03-19A	CC1583	86.5997
03-19A	ICMP18807	86.5966
03-19A	PD2766	86.5642
03-19A	CC1557	86.4311
03-19A	CC1466	86.2994
03-19A	RAYR-BL	86.1891
03-19A	PDD-32b-74	86.1518
03-19A	BS2732	86.1337
03-19A	0788_9	86.1039
03-19A	BS2731	86.0962
03-19A	CFBP13572	84.2794
03-19A	CFBP13578	83.9505
03-19A	CC1417	83.9348
03-19A	PA-1-12H	83.6092
03-19A	CEB003	81.9603
03-19A	GR12-2	81.8252
03-19A	CFBP13571	81.5286
03-19A	CFBP13601	81.5151
03-19A	CFBP8777	81.5008
03-19A	GAW0119	81.4835
03-19A	CFBP13574	81.4811
03-19A	CSZ0137	81.4555
03-19A	UB246	81.4349
03-19A	CFBP8779	81.4326
03-19A	CSZ0324	81.3883
03-19A	CCE0118	81.2736
03-19A	PA-1-3B	80.7683
03-19A	Riq4	80.726
03-19A	PA-6-8C	80.7092
03-19A	PA-4-7F	80.6793
03-19A	PA-6-8E	80.6738
03-19A	PA-6-8G	80.6684
03-19A	PA-6-9D	80.645
03-19A	ICMP14479	80.6439
03-19A	PA-6-9A	80.6395
03-19A	PA-6-3H	80.6077
03-19A	PA-1-7C	80.3286
0788_9	0788_9	99.9998
0788_9	BS2732	94.7855
0788_9	BS2731	94.7682
0788_9	PA-3-1G	89.7497
0788_9	PA-3-7F	89.7473
0788_9	PD2766	89.6966
0788_9	PA-3-2F	89.696
0788_9	PA-2-6C	89.6902
0788_9	PA-2-11D	89.6875
0788_9	PA-2-11B	89.6838
0788_9	PA-2-6D	89.6806
0788_9	PA-2-8C	89.6791
0788_9	PA-3-10H	89.6774
0788_9	PA-3-3G	89.6694
0788_9	PA-2-10E	89.6686
0788_9	PA-1-3G	89.668
0788_9	PA-3-10B	89.6659
0788_9	PA-2-10C	89.6653
0788_9	PA-2-4G	89.661
0788_9	PA-3-2D	89.6597
0788_9	PA-3-8H	89.6591
0788_9	PA-3-4E	89.6583
0788_9	PA-3-9F	89.6512
0788_9	PA-3-7D	89.6502
0788_9	PA-2-7C	89.6461
0788_9	CC1583	89.6435
0788_9	PA-2-5A	89.6386
0788_9	PA-1-4G	89.6373
0788_9	PA-2-4H	89.6371
0788_9	PA-2-9E	89.6295
0788_9	PA-2-9G	89.6268
0788_9	PA-3-4D	89.6231
0788_9	PA-1-4C	89.6228
0788_9	PA-3-9A	89.6188
0788_9	PA-3-7A	89.6168
0788_9	PA-2-7E	89.6157
0788_9	PA-2-7G	89.611
0788_9	PA-3-11B	89.5912
0788_9	CC1466	89.1382
0788_9	CC1557	89.0751
0788_9	Dom_ilknur	87.8186
0788_9	SeraOz_1_1r	87.8092
0788_9	Ozgur_Er	87.804
0788_9	ICMP8406	87.8032
0788_9	Dom_Pst_2017	87.798
0788_9	CT_2_2	87.785
0788_9	J4	87.7831
0788_9	A7386	87.7805
0788_9	H2a	87.7789
0788_9	J6	87.7715
0788_9	ICMP11292	87.7384
0788_9	ICMP16928	87.7251
0788_9	Ps25	87.6964
0788_9	CC1559	87.6952
0788_9	BS2900	87.6719
0788_9	5271	87.6686
0788_9	PA-5-6C	87.6361
0788_9	MAFF212134	87.6251
0788_9	MAFF212138	87.6078
0788_9	ICMP19071	87.6074
0788_9	CC1630	87.6046
0788_9	ICMP19072	87.6004
0788_9	MAFF212141	87.5967
0788_9	PsaNZ-64	87.5897
0788_9	Guizhou_G35	87.5802
0788_9	USA007	87.5768
0788_9	ICMP19104	87.5737
0788_9	CFBP3846	87.5697
0788_9	MAFF212171	87.5682
0788_9	C54	87.5608
0788_9	MAFF212206	87.5542
0788_9	PsaNZ-63	87.5541
0788_9	K6	87.5503
0788_9	C17	87.5442
0788_9	CC1544	87.5429
0788_9	K4	87.5428
0788_9	Shaanxi_M228	87.5376
0788_9	ICMP3923	87.534
0788_9	MAFF212054	87.5288
0788_9	ICMP19073	87.5284
0788_9	ICMP19068	87.5283
0788_9	C75	87.5239
0788_9	TP6-1	87.5203
0788_9	ICMP18800	87.5172
0788_9	C48	87.5152
0788_9	NZ41	87.5146
0788_9	NZ43	87.5141
0788_9	ICMP3934	87.5118
0788_9	ICMP19103	87.5116
0788_9	M227	87.5112
0788_9	NZ49	87.5108
0788_9	NZ37	87.5097
0788_9	C3	87.5094
0788_9	Guizhou_G25	87.5077
0788_9	CFBP7286	87.5076
0788_9	ICMP19102	87.5071
0788_9	M401	87.5038
0788_9	M256	87.5034
0788_9	S23	87.5034
0788_9	ICMP9617	87.5028
0788_9	NZ54	87.5019
0788_9	NZ59	87.4991
0788_9	Guizhou_G40	87.4982
0788_9	Guizhou_G1	87.4976
0788_9	NZ46	87.4974
0788_9	C73	87.4945
0788_9	C18	87.4904
0788_9	KW41	87.4898
0788_9	PsaNZ-66	87.4891
0788_9	PsaNZ-62	87.4883
0788_9	C29	87.4877
0788_9	NZ40	87.4875
0788_9	ICMP9855	87.4868
0788_9	MAFF212104	87.4856
0788_9	MAFF212172	87.4842
0788_9	C30	87.4842
0788_9	NZ48	87.4834
0788_9	C74	87.4823
0788_9	PA459	87.4788
0788_9	TP1	87.4778
0788_9	NZ38	87.4737
0788_9	PsaNZ-65	87.4712
0788_9	MAFF212101	87.4697
0788_9	ICMP18744	87.4675
0788_9	S14	87.4667
0788_9	K7	87.4665
0788_9	NZ35	87.4662
0788_9	NZ47	87.4651
0788_9	S2	87.4644
0788_9	MAFF212111	87.4632
0788_9	J38	87.4621
0788_9	ICMP9853	87.4613
0788_9	C16	87.4609
0788_9	NZ39	87.4603
0788_9	C15	87.4603
0788_9	S21	87.4601
0788_9	C70	87.4593
0788_9	MAFF212211	87.459
0788_9	CFBP8161	87.4566
0788_9	ICMP18804	87.4561
0788_9	MAFF212063	87.4557
0788_9	NZ42	87.4551
0788_9	1404	87.4534
0788_9	ICMP19099	87.4529
0788_9	Cl-PS-15	87.4519
0788_9	PsaJA12	87.4515
0788_9	Fukuoka1	87.4496
0788_9	C68	87.4491
0788_9	IPV-BO-8893	87.4473
0788_9	C66	87.4456
0788_9	CFBP8039	87.4429
0788_9	C62	87.4428
0788_9	CFBP8160	87.4421
0788_9	C24	87.4411
0788_9	C10	87.4392
0788_9	K5	87.4383
0788_9	MAFF613020	87.4374
0788_9	C31	87.4369
0788_9	ICMP19497	87.4364
0788_9	CFBP8180	87.4358
0788_9	CRAFRU8.43	87.4356
0788_9	ICMP18883	87.4348
0788_9	C26	87.4324
0788_9	CFBP8043	87.431
0788_9	ICMP18803	87.4305
0788_9	ICMP19098	87.4293
0788_9	ICMP19100	87.429
0788_9	ICMP19074	87.4285
0788_9	C67	87.4275
0788_9	ICMP19439	87.4274
0788_9	MAFF212156	87.4267
0788_9	P155	87.4267
0788_9	NZ45	87.4262
0788_9	C14	87.4235
0788_9	Psa105743	87.4233
0788_9	ICMP19455	87.423
0788_9	C12	87.4227
0788_9	ICMP18802	87.4226
0788_9	C11	87.4206
0788_9	C28	87.4184
0788_9	IPV-BO-9312	87.4167
0788_9	IPV-BO-9286	87.4132
0788_9	C27	87.4126
0788_9	CH2010-6	87.4096
0788_9	M302091	87.4037
0788_9	ICMP18806	87.4013
0788_9	ICMP18884	87.4
0788_9	C69	87.399
0788_9	C13	87.3969
0788_9	NZ-45	87.3967
0788_9	ICMP18801	87.394
0788_9	MAFF212109	87.3892
0788_9	NZ-47	87.3701
0788_9	Cl-PS-12	87.3619
0788_9	Psa127771	87.3523
0788_9	ICMP19097	87.3415
0788_9	ICMP19094	87.3258
0788_9	ICMP19095	87.2436
0788_9	ICMP18886	87.0792
0788_9	PDD-32b-74	86.914
0788_9	ICMP19079	86.891
0788_9	RAYR-BL	86.8685
0788_9	ICMP18807	86.7702
0788_9	ICMP13650	86.4257
0788_9	CFBP4215	86.3707
0788_9	Pss16QsV	86.3702
0788_9	Pss115	86.3672
0788_9	PssA1M163	86.3611
0788_9	2339	86.3572
0788_9	2340	86.3495
0788_9	CRAFRU12	86.3171
0788_9	CFBP3840	86.3143
0788_9	PA-5-3G	86.3099
0788_9	R10.79	86.3051
0788_9	H5E3	86.3003
0788_9	555	86.2874
0788_9	ICMP13929	86.273
0788_9	7928C	86.2685
0788_9	SV1599	86.2666
0788_9	PP1	86.2665
0788_9	7928A	86.2626
0788_9	ICMP9757	86.2616
0788_9	ICMP17525	86.2578
0788_9	7969	86.2568
0788_9	R6a	86.2548
0788_9	ISPaVe037	86.2496
0788_9	H6E5	86.249
0788_9	Dortyol_1	86.2479
0788_9	ICMP9756	86.2476
0788_9	895A	86.2437
0788_9	G733	86.2411
0788_9	Kozan_2015_2	86.241
0788_9	203	86.2407
0788_9	ISPaVe013	86.236
0788_9	RM.P20	86.2261
0788_9	UMAF0297	86.217
0788_9	Eng_1a_1r	86.2165
0788_9	ICMP9852	86.2152
0788_9	ICMP17524	86.2149
0788_9	ICMP4050	86.2147
0788_9	Eng_1d_2sap2r	86.2145
0788_9	ICMP19589	86.2127
0788_9	UMAF2815	86.2078
0788_9	Erdemli_6	86.2047
0788_9	UMAF1013	86.2035
0788_9	RCY_3a	86.202
0788_9	ICMP19198	86.1993
0788_9	PA-5-3F	86.1968
0788_9	UMAF0081	86.1967
0788_9	13-139B	86.191
0788_9	ICMP9850	86.1878
0788_9	Erdemli_2015_6	86.1847
0788_9	Erzin_2	86.184
0788_9	ICMP4040	86.1782
0788_9	ZUM3984	86.1777
0788_9	Erdemli_2015_4	86.1775
0788_9	UMAF0271	86.1768
0788_9	Dortyol_5	86.1766
0788_9	Pss9656	86.1757
0788_9	UMAF1029	86.1728
0788_9	UMAF3028	86.1723
0788_9	UMAF2801	86.1723
0788_9	Erzin_1	86.1715
0788_9	1456A	86.1713
0788_9	13-429	86.1712
0788_9	UMAF0273	86.1711
0788_9	Eng_yaprak1a	86.1708
0788_9	Dortyol_2015_6	86.1687
0788_9	HS191	86.1681
0788_9	KN2.a.3	86.1676
0788_9	Yuregir_1	86.1672
0788_9	UMAF2600	86.1667
0788_9	SHV1866	86.1637
0788_9	31R1	86.163
0788_9	PsA1M246	86.1619
0788_9	psy100	86.1618
0788_9	ICMP3946	86.1617
0788_9	BRIP39023	86.1606
[truncated: 182,902 more rows]
